# Supplementary material for: Milan’s forgotten epidemic of summer 1629, a few months before the last great plague: An investigation into the possible cause
Source: PLoS One. 2023 Jun 8;18(6):e0279218. doi: 10.1371/journal.pone.0279218 (PMC10249863; doi:10.1371/journal.pone.0279218)
Supplement: S1 File — (XLSX) [file pone.0279218.s001.xlsx]

## Sheet: Desc_HID
6	181	7	3	8.2	3	2	2	5	61	6.2	3	8	91	9	7	10	14	2	3	5	30	6	28	7.2	2	8	1	9	4	10	91	2	360	3.2	3	7	3	8	4	9.13333	91	10	14	1	8	2	2	3.2	3
		6.8	4	7.8	3			5	181	5.8	3			9	20			1.8	3	5.2	60			6.8	3	7.8	3			10	121			2.8	7	7	20	8	14	8.86667	91	10	60	1	14	2.04286	3	2.8	3
		7.2	10	8.06667	3					6.12	4							2.2	4	4.8	61			7	20	8.2	7							3	61			8	21	9	121					1.95714	3	3.18519	3
		6.84	11	7.93333	4					5.88	4							1.9	4	5	121					8	180													9	181					2.02571	3	2.81481	3
		7.16	11	8	7					6.04	4							2.1	4																					8.8	181					1.97429	3	3.17037	3
		6.88	14	7.85	7					5.96	4							2	8																					9.2	181					2.00857	3	2.82963	3
		7.12	14	8.15	8					6	5							2	10																											1.99143	3	3.15556	3
		6.92	15	8	10					6.2	7							2	14																											2.01429	4	2.84444	3
		7.08	17	8	14					5.8	7							2	17																											1.98571	4	3.14074	3
		6.96	20	8	30					6.12	7																																			2	5	2.85926	3
		7.04	20							5.88	7																																			2	6	3.12593	3
		7	60							6.04	7																																			2.2	7	2.87407	3
		7	181							5.96	7																																			1.8	7	3.11111	3
										6	9																																			2.18519	7	2.88889	3
										5.9	9																																			1.81481	7	3.0963	3
										6.1	9																																			2.17037	7	2.9037	3
										6	11																																			1.82963	7	3.08148	3
										6	14																																			2.15556	7	2.91852	3
										6	15																																			1.84444	7	3.06667	3
										6.06667	18																																			2.14074	7	2.93333	3
										5.93333	18																																			1.85926	7	3.05185	3
																																														2.12593	7	2.94815	3
																																														1.87407	7	3.03704	3
																																														2.11111	7	2.96296	3
																																														1.88889	7	3.02222	3
																																														2.0963	7	2.97778	3
																																														1.9037	7	3.00741	3
																																														2.08148	7	2.99259	3
																																														1.91852	7	3	7
																																														2.06667	7	2.96429	7
																																														1.93333	7	3.03571	7
																																														2.05185	7	2.98214	7
																																														1.94815	7	3.01786	7
																																														2.03704	7	3	9
																																														1.96296	7	2.95	9
																																														2.02222	7	3.05	9
																																														1.97778	7	2.96667	9
																																														2.00741	7	3.03333	9
																																														1.99259	7	2.98333	9
																																														2.02857	8	3.01667	9
																																														1.97143	8	3	10
																																														2.00952	8	2.97857	10
																																														1.99048	8	3.02143	10
																																														2.02857	9	3.07143	11
																																														1.97143	9	2.92857	11
																																														2.00952	9	3.05556	11
																																														1.99048	9	2.94444	11
																																														2.18571	10	3.03968	11
																																														1.81429	10	2.96032	11
																																														2.17086	10	3.02381	11
																																														1.82914	10	2.97619	11
																																														2.156	10	3.00794	11
																																														1.844	10	2.99206	11
																																														2.14114	10	3	12
																																														1.85886	10	3	13
																																														2.12629	10	3	14
																																														1.87371	10	2.87857	14
																																														2.11143	10	3.12143	14
																																														1.88857	10	2.89375	14
																																														2.09657	10	3.10625	14
																																														1.90343	10	2.90893	14
																																														2.08171	10	3.09107	14
																																														1.91829	10	2.92411	14
																																														2.06686	10	3.07589	14
																																														1.93314	10	2.93929	14
																																														2.052	10	3.06071	14
																																														1.948	10	2.95446	14
																																														2.03714	10	3.04554	14
																																														1.96286	10	2.96964	14
																																														2.02229	10	3.03036	14
																																														1.97771	10	2.98482	14
																																														2.00743	10	3.01518	14
																																														1.99257	10	3.01429	15
																																														2.07143	11	2.98571	15
																																														1.92857	11	3	17
																																														2.05556	11	3	20
																																														1.94444	11	2.97857	20
																																														2.03968	11	3.02143	20
																																														1.96032	11
																																														2.02381	11
																																														1.97619	11
																																														2.00794	11
																																														1.99206	11
																																														2.05714	12
																																														1.94286	12
																																														2.04082	12
																																														1.95918	12
																																														2.02449	12
																																														1.97551	12
																																														2.00816	12
																																														1.99184	12
																																														2	13
																																														2	14
																																														1.82143	14
																																														2.17857	14
																																														1.83631	14
																																														2.16369	14
																																														1.85119	14
																																														2.14881	14
																																														1.86607	14
																																														2.13393	14
																																														1.88095	14
																																														2.11905	14
																																														1.89583	14
																																														2.10417	14
																																														1.91071	14
																																														2.08929	14
																																														1.9256	14
																																														2.0744	14
																																														1.94048	14
																																														2.05952	14
																																														1.95536	14
																																														2.04464	14
																																														1.97024	14
																																														2.02976	14
																																														1.98512	14
																																														2.01488	14
																																														2	15
																																														1.96429	15
																																														2.03571	15
																																														1.98214	15
																																														2.01786	15
																																														2	16
																																														2	17
																																														1.97857	17
																																														2.02143	17
																																														2.08571	20
																																														1.91429	20
																																														2.07013	20
																																														1.92987	20
																																														2.05455	20
																																														1.94545	20
																																														2.03896	20
																																														1.96104	20
																																														2.02338	20
																																														1.97662	20
																																														2.00779	20
																																														1.99221	20
																																														2	24
																																														2	30
																																														1.97857	30
																																														2.02143	30
[truncated: 6 more columns]

## Sheet: Log_HID4
1	1
0.99955	1
0.9991	1
0.99865	1
0.998201	1
0.997751	1
0.997301	1
0.996851	1
0.996401	1
0.995951	1
0.995502	1
0.995052	1
0.994602	1
0.994152	1
0.993702	1
0.993252	1
0.993252	0.999554
0.992803	0.999554
0.992353	0.999554
0.991903	0.999554
0.991453	0.999554
0.991453	0.999109
0.991003	0.999109
0.990553	0.999109
0.990103	0.999109
0.989654	0.999109
0.989204	0.999109
0.988754	0.999109
0.988304	0.999109
0.987854	0.999109
0.987854	0.998663
0.987404	0.998663
0.986955	0.998663
0.986505	0.998663
0.986055	0.998663
0.985605	0.998663
0.985155	0.998663
0.984705	0.998663
0.984256	0.998663
0.983806	0.998663
0.983356	0.998663
0.982906	0.998663
0.982456	0.998663
0.982006	0.998663
0.981556	0.998663
0.981107	0.998663
0.980657	0.998663
0.980207	0.998663
0.979757	0.998663
0.979307	0.998663
0.979307	0.998217
0.978857	0.998217
0.978408	0.998217
0.977958	0.998217
0.977508	0.998217
0.977508	0.997772
0.977058	0.997772
0.977058	0.997326
0.977058	0.996881
0.976608	0.996881
0.976158	0.996881
0.975709	0.996881
0.975259	0.996881
0.974809	0.996881
0.974809	0.996435
0.974359	0.996435
0.973909	0.996435
0.973909	0.995989
0.973909	0.995544
0.973909	0.995098
0.973459	0.995098
0.973009	0.995098
0.973009	0.994652
0.97256	0.994652
0.97256	0.994207
0.97211	0.994207
0.97166	0.994207
0.97166	0.993761
0.97121	0.993761
0.97076	0.993761
0.97076	0.993316
0.97031	0.993316
0.969861	0.993316
0.969411	0.993316
0.968961	0.993316
0.968961	0.99287
0.968511	0.99287
0.968511	0.992424
0.968511	0.991979
0.968061	0.991979
0.968061	0.991533
0.968061	0.991087
0.968061	0.990642
0.968061	0.990196
0.967611	0.990196
0.967611	0.98975
0.967611	0.989305
0.967161	0.989305
0.966712	0.989305
0.966262	0.989305
0.965812	0.989305
0.965362	0.989305
0.964912	0.989305
0.964912	0.988859
0.964912	0.988414
0.964462	0.988414
0.964013	0.988414
0.964013	0.987968
0.963563	0.987968
0.963113	0.987968
0.963113	0.987522
0.962663	0.987522
0.962663	0.987077
0.962213	0.987077
0.961763	0.987077
0.961314	0.987077
0.961314	0.986631
0.960864	0.986631
0.960414	0.986631
0.959964	0.986631
0.959514	0.986631
0.959064	0.986631
0.958614	0.986631
0.958165	0.986631
0.957715	0.986631
0.957265	0.986631
0.956815	0.986631
0.956815	0.986185
0.956365	0.986185
0.955915	0.986185
0.955915	0.98574
0.955466	0.98574
0.955016	0.98574
0.954566	0.98574
0.954116	0.98574
0.953666	0.98574
0.953216	0.98574
0.952767	0.98574
0.952317	0.98574
0.951867	0.98574
0.951417	0.98574
0.950967	0.98574
0.950517	0.98574
0.950517	0.985294
0.950067	0.985294
0.949618	0.985294
0.949618	0.984848
0.949168	0.984848
0.948718	0.984848
0.948268	0.984848
0.947818	0.984848
0.947368	0.984848
0.946919	0.984848
0.946469	0.984848
0.946019	0.984848
0.945569	0.984848
0.945119	0.984848
0.944669	0.984848
0.944669	0.984403
0.944669	0.983957
0.944669	0.983512
0.94422	0.983512
0.94377	0.983512
0.94332	0.983512
0.94287	0.983512
0.94287	0.983066
0.94287	0.98262
0.94242	0.98262
0.94242	0.982175
0.94197	0.982175
0.94197	0.981729
0.94152	0.981729
0.941071	0.981729
0.940621	0.981729
0.940171	0.981729
0.939721	0.981729
0.939271	0.981729
0.938821	0.981729
0.938372	0.981729
0.938372	0.981283
0.937922	0.981283
0.937472	0.981283
0.937472	0.980838
0.937022	0.980838
0.937022	0.980392
0.937022	0.979947
0.936572	0.979947
0.936122	0.979947
0.936122	0.979501
0.935673	0.979501
0.935223	0.979501
0.934773	0.979501
0.934323	0.979501
0.934323	0.979055
0.933873	0.979055
0.933423	0.979055
0.933423	0.97861
0.932973	0.97861
0.932524	0.97861
0.932074	0.97861
0.931624	0.97861
0.931174	0.97861
0.930724	0.97861
0.930274	0.97861
0.929825	0.97861
0.929825	0.978164
0.929375	0.978164
0.928925	0.978164
0.928475	0.978164
0.928025	0.978164
0.928025	0.977718
0.928025	0.977273
0.927575	0.977273
0.927575	0.976827
0.927126	0.976827
0.927126	0.976381
0.927126	0.975936
0.926676	0.975936
0.926676	0.97549
0.926226	0.97549
0.926226	0.975045
0.925776	0.975045
0.925776	0.974599
0.925326	0.974599
0.924876	0.974599
0.924426	0.974599
0.923977	0.974599
0.923977	0.974153
0.923527	0.974153
0.923077	0.974153
0.923077	0.973708
0.922627	0.973708
0.922627	0.973262
0.922177	0.973262
0.922177	0.972816
0.921727	0.972816
0.921278	0.972816
0.921278	0.972371
0.920828	0.972371
0.920378	0.972371
0.920378	0.971925
0.919928	0.971925
0.919478	0.971925
0.919478	0.97148
0.919028	0.97148
0.919028	0.971034
0.918578	0.971034
0.918129	0.971034
0.918129	0.970588
0.917679	0.970588
0.917229	0.970588
0.917229	0.970143
0.916779	0.970143
0.916329	0.970143
0.915879	0.970143
0.91543	0.970143
0.91498	0.970143
0.91453	0.970143
0.91453	0.969697
0.91408	0.969697
0.91363	0.969697
0.91318	0.969697
0.912731	0.969697
0.912281	0.969697
0.911831	0.969697
0.911381	0.969697
0.910931	0.969697
0.910481	0.969697
0.910481	0.969251
0.910031	0.969251
0.909582	0.969251
0.909582	0.968806
0.909132	0.968806
0.909132	0.96836
0.909132	0.967914
0.908682	0.967914
0.908682	0.967469
0.908232	0.967469
0.907782	0.967469
0.907332	0.967469
0.906883	0.967469
0.906433	0.967469
0.905983	0.967469
0.905533	0.967469
0.905083	0.967469
0.904633	0.967469
0.904184	0.967469
0.903734	0.967469
0.903284	0.967469
0.902834	0.967469
0.902384	0.967469
0.901934	0.967469
0.901484	0.967469
0.901035	0.967469
0.900585	0.967469
0.900135	0.967469
0.899685	0.967469
0.899685	0.967023
0.899685	0.966578
0.899235	0.966578
0.898785	0.966578
0.898336	0.966578
0.897886	0.966578
0.897436	0.966578
0.896986	0.966578
0.896536	0.966578
0.896086	0.966578
0.895637	0.966578
0.895187	0.966578
0.894737	0.966578
0.894287	0.966578
0.894287	0.966132
0.893837	0.966132
0.893387	0.966132
0.892937	0.966132
0.892488	0.966132
0.892038	0.966132
0.891588	0.966132
0.891588	0.965686
0.891138	0.965686
0.890688	0.965686
0.890238	0.965686
0.889789	0.965686
0.889339	0.965686
0.888889	0.965686
0.888439	0.965686
0.888439	0.965241
0.887989	0.965241
0.887539	0.965241
0.88709	0.965241
0.88664	0.965241
0.88619	0.965241
0.88574	0.965241
0.88574	0.964795
0.88529	0.964795
0.88529	0.964349
0.88484	0.964349
0.88484	0.963904
0.88439	0.963904
0.883941	0.963904
0.883941	0.963458
0.883941	0.963012
0.883941	0.962567
0.883491	0.962567
0.883491	0.962121
0.883041	0.962121
0.882591	0.962121
0.882591	0.961676
0.882141	0.961676
0.882141	0.96123
0.881691	0.96123
0.881691	0.960784
0.881242	0.960784
0.880792	0.960784
0.880792	0.960339
0.880342	0.960339
0.879892	0.960339
0.879442	0.960339
0.879442	0.959893
0.878992	0.959893
0.878543	0.959893
0.878543	0.959447
0.878543	0.959002
0.878543	0.958556
0.878093	0.958556
0.877643	0.958556
0.877193	0.958556
0.877193	0.958111
0.876743	0.958111
0.876743	0.957665
0.876743	0.957219
0.876743	0.956774
0.876743	0.956328
0.876293	0.956328
0.875843	0.956328
0.875394	0.956328
0.875394	0.955882
0.874944	0.955882
0.874944	0.955437
0.874944	0.954991
0.874944	0.954545
0.874944	0.9541
0.874944	0.953654
0.874494	0.953654
0.874494	0.953209
0.874494	0.952763
0.874494	0.952317
0.874494	0.951872
0.874044	0.951872
0.874044	0.951426
0.874044	0.95098
0.873594	0.95098
0.873144	0.95098
0.873144	0.950535
0.872695	0.950535
0.872695	0.950089
0.872695	0.949643
0.872245	0.949643
0.871795	0.949643
0.871345	0.949643
0.871345	0.949198
0.871345	0.948752
0.871345	0.948307
0.871345	0.947861
0.870895	0.947861
0.870895	0.947415
0.870445	0.947415
0.869996	0.947415
0.869546	0.947415
0.869546	0.94697
0.869546	0.946524
0.869546	0.946078
0.869096	0.946078
0.868646	0.946078
0.868196	0.946078
0.868196	0.945633
0.867746	0.945633
0.867296	0.945633
0.867296	0.945187
0.867296	0.944742
0.867296	0.944296
0.866847	0.944296
0.866397	0.944296
0.866397	0.94385
0.865947	0.94385
0.865947	0.943405
0.865497	0.943405
0.865497	0.942959
0.865047	0.942959
0.865047	0.942513
0.865047	0.942068
0.865047	0.941622
0.864597	0.941622
0.864597	0.941176
0.864148	0.941176
0.863698	0.941176
0.863248	0.941176
0.862798	0.941176
0.862348	0.941176
0.862348	0.940731
0.862348	0.940285
0.862348	0.93984
0.862348	0.939394
0.862348	0.938948
0.861898	0.938948
0.861898	0.938503
0.861898	0.938057
0.861448	0.938057
0.861448	0.937611
0.861448	0.937166
0.861448	0.93672
0.861448	0.936275
0.861448	0.935829
0.860999	0.935829
0.860549	0.935829
0.860099	0.935829
0.859649	0.935829
0.859199	0.935829
0.858749	0.935829
0.8583	0.935829
0.8583	0.935383
0.8583	0.934938
0.85785	0.934938
0.8574	0.934938
0.8574	0.934492
0.85695	0.934492
0.85695	0.934046
0.85695	0.933601
0.85695	0.933155
0.85695	0.932709
0.85695	0.932264
0.8565	0.932264
0.85605	0.932264
0.85605	0.931818
0.85605	0.931373
0.855601	0.931373
0.855151	0.931373
0.855151	0.930927
0.854701	0.930927
0.854701	0.930481
0.854251	0.930481
0.854251	0.930036
0.854251	0.92959
0.853801	0.92959
0.853801	0.929144
0.853801	0.928699
0.853351	0.928699
0.853351	0.928253
0.853351	0.927807
0.852901	0.927807
0.852901	0.927362
0.852901	0.926916
0.852901	0.926471
0.852452	0.926471
0.852452	0.926025
0.852002	0.926025
0.852002	0.925579
0.851552	0.925579
0.851102	0.925579
0.850652	0.925579
0.850652	0.925134
0.850202	0.925134
0.849753	0.925134
0.849303	0.925134
0.849303	0.924688
0.848853	0.924688
0.848403	0.924688
0.847953	0.924688
0.847953	0.924242
0.847953	0.923797
0.847953	0.923351
0.847953	0.922906
0.847503	0.922906
0.847054	0.922906
0.847054	0.92246
0.846604	0.92246
0.846604	0.922014
0.846604	0.921569
0.846154	0.921569
0.846154	0.921123
0.845704	0.921123
0.845254	0.921123
0.845254	0.920677
0.844804	0.920677
0.844354	0.920677
0.844354	0.920232
0.843905	0.920232
0.843905	0.919786
0.843455	0.919786
0.843005	0.919786
0.842555	0.919786
0.842555	0.91934
0.842105	0.91934
0.841655	0.91934
0.841206	0.91934
0.841206	0.918895
0.841206	0.918449
0.840756	0.918449
0.840306	0.918449
0.839856	0.918449
0.839856	0.918004
0.839406	0.918004
0.838956	0.918004
0.838507	0.918004
0.838057	0.918004
0.838057	0.917558
0.837607	0.917558
0.837607	0.917112
0.837157	0.917112
0.837157	0.916667
0.836707	0.916667
0.836257	0.916667
0.835807	0.916667
0.835807	0.916221
0.835807	0.915775
0.835358	0.915775
0.834908	0.915775
0.834458	0.915775
0.834458	0.91533
0.834008	0.91533
0.834008	0.914884
0.834008	0.914439
0.833558	0.914439
0.833108	0.914439
0.832659	0.914439
0.832209	0.914439
0.832209	0.913993
0.831759	0.913993
0.831309	0.913993
0.830859	0.913993
0.830409	0.913993
0.830409	0.913547
0.830409	0.913102
0.82996	0.913102
0.82951	0.913102
0.82906	0.913102
0.82861	0.913102
0.82816	0.913102
0.82771	0.913102
0.82726	0.913102
0.826811	0.913102
0.826361	0.913102
0.825911	0.913102
0.825461	0.913102
0.825011	0.913102
0.824561	0.913102
0.824112	0.913102
0.823662	0.913102
0.823662	0.912656
0.823212	0.912656
0.822762	0.912656
0.822312	0.912656
0.822312	0.91221
0.821862	0.91221
0.821413	0.91221
0.820963	0.91221
0.820513	0.91221
0.820063	0.91221
0.819613	0.91221
0.819613	0.911765
0.819613	0.911319
0.819163	0.911319
0.818713	0.911319
0.818264	0.911319
0.817814	0.911319
0.817814	0.910873
0.817364	0.910873
0.816914	0.910873
0.816464	0.910873
0.816014	0.910873
0.815565	0.910873
0.815565	0.910428
0.815565	0.909982
0.815115	0.909982
0.814665	0.909982
0.814665	0.909537
0.814665	0.909091
0.814215	0.909091
0.813765	0.909091
0.813315	0.909091
0.812865	0.909091
0.812416	0.909091
0.812416	0.908645
0.811966	0.908645
0.811966	0.9082
0.811516	0.9082
0.811516	0.907754
0.811066	0.907754
0.810616	0.907754
0.810166	0.907754
0.810166	0.907308
0.809717	0.907308
0.809267	0.907308
0.808817	0.907308
0.808817	0.906863
0.808817	0.906417
0.808367	0.906417
0.808367	0.905971
0.807917	0.905971
0.807917	0.905526
0.807467	0.905526
0.807467	0.90508
0.807467	0.904635
0.807467	0.904189
0.807467	0.903743
0.807018	0.903743
0.807018	0.903298
0.807018	0.902852
0.806568	0.902852
0.806568	0.902406
0.806118	0.902406
0.806118	0.901961
0.805668	0.901961
0.805668	0.901515
0.805218	0.901515
0.804768	0.901515
0.804318	0.901515
0.804318	0.90107
0.804318	0.900624
0.803869	0.900624
0.803419	0.900624
0.803419	0.900178
0.802969	0.900178
0.802519	0.900178
0.802069	0.900178
0.802069	0.899733
0.801619	0.899733
0.80117	0.899733
0.80117	0.899287
0.80072	0.899287
0.80027	0.899287
0.80027	0.898841
0.79982	0.898841
0.79937	0.898841
0.79892	0.898841
0.79892	0.898396
0.798471	0.898396
0.798471	0.89795
0.798021	0.89795
0.797571	0.89795
0.797121	0.89795
0.797121	0.897504
0.796671	0.897504
0.796221	0.897504
0.796221	0.897059
0.796221	0.896613
0.795771	0.896613
0.795771	0.896168
0.795771	0.895722
0.795771	0.895276
0.795771	0.894831
0.795771	0.894385
0.795322	0.894385
0.794872	0.894385
0.794872	0.893939
0.794872	0.893494
0.794872	0.893048
0.794872	0.892602
0.794872	0.892157
0.794872	0.891711
0.794872	0.891266
0.794872	0.89082
0.794422	0.89082
0.794422	0.890374
0.794422	0.889929
0.794422	0.889483
0.793972	0.889483
0.793522	0.889483
0.793072	0.889483
0.792623	0.889483
0.792623	0.889037
0.792173	0.889037
0.791723	0.889037
0.791723	0.888592
0.791273	0.888592
0.791273	0.888146
0.790823	0.888146
0.790823	0.887701
0.790823	0.887255
0.790373	0.887255
0.790373	0.886809
0.789924	0.886809
0.789924	0.886364
0.789924	0.885918
0.789474	0.885918
0.789474	0.885472
0.789474	0.885027
0.789474	0.884581
0.789474	0.884135
0.789474	0.88369
0.789024	0.88369
0.788574	0.88369
0.788124	0.88369
0.788124	0.883244
0.788124	0.882799
0.787674	0.882799
0.787224	0.882799
0.786775	0.882799
0.786775	0.882353
0.786775	0.881907
0.786325	0.881907
0.785875	0.881907
0.785875	0.881462
0.785875	0.881016
0.785425	0.881016
0.785425	0.88057
0.785425	0.880125
0.785425	0.879679
0.785425	0.879234
0.785425	0.878788
0.784975	0.878788
0.784525	0.878788
0.784076	0.878788
0.784076	0.878342
0.783626	0.878342
0.783176	0.878342
0.782726	0.878342
0.782726	0.877897
0.782726	0.877451
0.782276	0.877451
0.782276	0.877005
0.781826	0.877005
0.781826	0.87656
0.781377	0.87656
0.781377	0.876114
0.781377	0.875668
0.781377	0.875223
0.780927	0.875223
0.780927	0.874777
0.780477	0.874777
0.780477	0.874332
0.780477	0.873886
0.780477	0.87344
0.780477	0.872995
0.780027	0.872995
0.780027	0.872549
0.779577	0.872549
0.779127	0.872549
0.779127	0.872103
0.778677	0.872103
0.778228	0.872103
0.777778	0.872103
0.777328	0.872103
0.776878	0.872103
0.776878	0.871658
0.776878	0.871212
0.776878	0.870766
0.776428	0.870766
0.775978	0.870766
0.775529	0.870766
0.775529	0.870321
0.775529	0.869875
0.775079	0.869875
0.774629	0.869875
0.774629	0.86943
0.774179	0.86943
0.773729	0.86943
0.773729	0.868984
0.773279	0.868984
0.77283	0.868984
0.77238	0.868984
0.77193	0.868984
0.77148	0.868984
0.77148	0.868538
0.77148	0.868093
0.77148	0.867647
0.77103	0.867647
0.77103	0.867201
0.77058	0.867201
0.77058	0.866756
0.77058	0.86631
0.77058	0.865865
0.77058	0.865419
0.77013	0.865419
0.769681	0.865419
0.769681	0.864973
0.769681	0.864528
0.769231	0.864528
0.769231	0.864082
0.769231	0.863636
0.769231	0.863191
0.769231	0.862745
0.769231	0.862299
0.768781	0.862299
0.768331	0.862299
0.768331	0.861854
0.767881	0.861854
0.767431	0.861854
0.766982	0.861854
0.766532	0.861854
0.766532	0.861408
0.766082	0.861408
0.765632	0.861408
0.765632	0.860963
0.765182	0.860963
0.765182	0.860517
0.765182	0.860071
0.764732	0.860071
0.764283	0.860071
0.764283	0.859626
0.763833	0.859626
0.763833	0.85918
0.763383	0.85918
0.762933	0.85918
0.762483	0.85918
0.762483	0.858734
0.762483	0.858289
0.762483	0.857843
0.762033	0.857843
0.761583	0.857843
0.761583	0.857398
0.761583	0.856952
0.761134	0.856952
0.760684	0.856952
0.760234	0.856952
0.760234	0.856506
0.759784	0.856506
0.759784	0.856061
0.759784	0.855615
0.759334	0.855615
0.758884	0.855615
0.758884	0.855169
0.758435	0.855169
0.757985	0.855169
0.757985	0.854724
0.757535	0.854724
0.757085	0.854724
0.756635	0.854724
0.756185	0.854724
0.755735	0.854724
0.755286	0.854724
0.754836	0.854724
0.754386	0.854724
0.754386	0.854278
0.753936	0.854278
0.753936	0.853832
0.753486	0.853832
0.753036	0.853832
0.752587	0.853832
0.752137	0.853832
0.752137	0.853387
0.752137	0.852941
0.752137	0.852496
0.752137	0.85205
0.752137	0.851604
0.752137	0.851159
0.751687	0.851159
0.751237	0.851159
0.751237	0.850713
0.750787	0.850713
0.750787	0.850267
0.750337	0.850267
0.749888	0.850267
0.749438	0.850267
0.748988	0.850267
0.748538	0.850267
0.748088	0.850267
0.747638	0.850267
0.747188	0.850267
0.746739	0.850267
0.746289	0.850267
0.745839	0.850267
0.745389	0.850267
0.745389	0.849822
0.744939	0.849822
0.744489	0.849822
0.74404	0.849822
0.74359	0.849822
0.74314	0.849822
0.74269	0.849822
0.74224	0.849822
0.74179	0.849822
0.74179	0.849376
0.74179	0.84893
0.74179	0.848485
0.74179	0.848039
0.741341	0.848039
0.740891	0.848039
0.740441	0.848039
0.740441	0.847594
0.740441	0.847148
0.739991	0.847148
0.739541	0.847148
0.739091	0.847148
0.738641	0.847148
0.738641	0.846702
0.738192	0.846702
0.737742	0.846702
0.737742	0.846257
0.737292	0.846257
0.736842	0.846257
0.736392	0.846257
0.736392	0.845811
0.735942	0.845811
0.735942	0.845365
0.735493	0.845365
0.735493	0.84492
0.735043	0.84492
0.734593	0.84492
0.734593	0.844474
0.734143	0.844474
0.733693	0.844474
0.733243	0.844474
0.732794	0.844474
0.732344	0.844474
0.731894	0.844474
0.731444	0.844474
0.730994	0.844474
0.730544	0.844474
0.730094	0.844474
0.729645	0.844474
0.729195	0.844474
0.728745	0.844474
0.728295	0.844474
0.727845	0.844474
0.727395	0.844474
0.726946	0.844474
0.726496	0.844474
0.726496	0.844029
0.726046	0.844029
0.726046	0.843583
0.726046	0.843137
0.725596	0.843137
0.725146	0.843137
0.724696	0.843137
0.724247	0.843137
0.723797	0.843137
0.723347	0.843137
0.722897	0.843137
0.722447	0.843137
0.721997	0.843137
0.721997	0.842692
0.721547	0.842692
0.721547	0.842246
0.721098	0.842246
0.720648	0.842246
0.720198	0.842246
0.720198	0.8418
0.719748	0.8418
0.719748	0.841355
0.719748	0.840909
0.719748	0.840463
0.719298	0.840463
0.719298	0.840018
0.719298	0.839572
0.718848	0.839572
0.718848	0.839127
0.718399	0.839127
0.717949	0.839127
0.717499	0.839127
0.717499	0.838681
0.717049	0.838681
0.716599	0.838681
0.716599	0.838235
0.716599	0.83779
0.716149	0.83779
0.716149	0.837344
0.7157	0.837344
0.7157	0.836898
0.7157	0.836453
0.71525	0.836453
0.71525	0.836007
0.7148	0.836007
0.7148	0.835561
0.71435	0.835561
0.71435	0.835116
0.71435	0.83467
0.71435	0.834225
0.7139	0.834225
0.7139	0.833779
0.7139	0.833333
0.71345	0.833333
0.713	0.833333
0.713	0.832888
0.713	0.832442
0.712551	0.832442
0.712551	0.831996
0.712101	0.831996
0.711651	0.831996
0.711651	0.831551
0.711201	0.831551
0.710751	0.831551
0.710301	0.831551
0.710301	0.831105
0.709852	0.831105
0.709852	0.83066
0.709402	0.83066
0.709402	0.830214
0.708952	0.830214
0.708502	0.830214
0.708052	0.830214
0.708052	0.829768
0.707602	0.829768
0.707602	0.829323
0.707602	0.828877
0.707152	0.828877
0.706703	0.828877
0.706703	0.828431
0.706703	0.827986
0.706703	0.82754
0.706703	0.827094
0.706703	0.826649
0.706253	0.826649
0.706253	0.826203
0.706253	0.825758
0.706253	0.825312
0.706253	0.824866
0.705803	0.824866
0.705803	0.824421
0.705803	0.823975
0.705803	0.823529
0.705803	0.823084
0.705803	0.822638
0.705353	0.822638
0.705353	0.822193
0.705353	0.821747
0.704903	0.821747
0.704453	0.821747
0.704004	0.821747
0.704004	0.821301
0.703554	0.821301
0.703554	0.820856
0.703554	0.82041
0.703554	0.819964
0.703104	0.819964
0.703104	0.819519
0.703104	0.819073
0.703104	0.818627
0.702654	0.818627
0.702654	0.818182
0.702654	0.817736
0.702204	0.817736
0.702204	0.817291
0.702204	0.816845
0.702204	0.816399
0.702204	0.815954
0.702204	0.815508
0.701754	0.815508
0.701305	0.815508
0.700855	0.815508
0.700405	0.815508
0.699955	0.815508
0.699955	0.815062
0.699955	0.814617
0.699955	0.814171
0.699955	0.813725
0.699955	0.81328
0.699955	0.812834
0.699955	0.812389
0.699955	0.811943
0.699955	0.811497
0.699955	0.811052
0.699505	0.811052
0.699055	0.811052
0.698605	0.811052
0.698605	0.810606
0.698605	0.81016
0.698605	0.809715
0.698605	0.809269
0.698156	0.809269
0.698156	0.808824
0.698156	0.808378
0.698156	0.807932
0.697706	0.807932
0.697256	0.807932
0.697256	0.807487
0.697256	0.807041
0.697256	0.806595
0.697256	0.80615
0.696806	0.80615
0.696806	0.805704
0.696806	0.805258
0.696806	0.804813
0.696356	0.804813
0.696356	0.804367
0.695906	0.804367
0.695906	0.803922
0.695906	0.803476
0.695906	0.80303
0.695457	0.80303
0.695007	0.80303
0.694557	0.80303
0.694557	0.802585
0.694557	0.802139
0.694557	0.801693
0.694107	0.801693
0.693657	0.801693
0.693207	0.801693
0.693207	0.801248
0.692758	0.801248
0.692758	0.800802
0.692308	0.800802
0.691858	0.800802
0.691858	0.800357
0.691858	0.799911
0.691408	0.799911
0.691408	0.799465
0.691408	0.79902
0.690958	0.79902
0.690958	0.798574
0.690958	0.798128
0.690508	0.798128
0.690058	0.798128
0.690058	0.797683
0.689609	0.797683
0.689609	0.797237
0.689159	0.797237
0.689159	0.796791
0.688709	0.796791
0.688709	0.796346
0.688259	0.796346
0.688259	0.7959
0.687809	0.7959
0.687359	0.7959
0.68691	0.7959
0.68691	0.795455
0.68646	0.795455
0.68646	0.795009
0.68601	0.795009
0.68601	0.794563
0.68601	0.794118
0.68601	0.793672
0.68556	0.793672
0.68556	0.793226
0.68511	0.793226
0.68466	0.793226
0.684211	0.793226
0.684211	0.792781
0.683761	0.792781
0.683311	0.792781
0.682861	0.792781
0.682411	0.792781
0.682411	0.792335
0.682411	0.791889
0.681961	0.791889
0.681511	0.791889
0.681511	0.791444
0.681511	0.790998
0.681062	0.790998
0.680612	0.790998
0.680162	0.790998
0.680162	0.790553
0.679712	0.790553
0.679262	0.790553
0.679262	0.790107
0.679262	0.789661
0.678812	0.789661
0.678812	0.789216
0.678812	0.78877
0.678812	0.788324
0.678363	0.788324
0.677913	0.788324
0.677913	0.787879
0.677463	0.787879
0.677463	0.787433
0.677463	0.786988
0.677013	0.786988
0.677013	0.786542
0.677013	0.786096
0.677013	0.785651
0.676563	0.785651
0.676563	0.785205
0.676113	0.785205
0.675664	0.785205
0.675214	0.785205
0.675214	0.784759
0.674764	0.784759
0.674314	0.784759
0.674314	0.784314
0.673864	0.784314
0.673414	0.784314
0.672964	0.784314
0.672964	0.783868
0.672964	0.783422
0.672515	0.783422
0.672515	0.782977
0.672065	0.782977
0.672065	0.782531
0.671615	0.782531
0.671165	0.782531
0.670715	0.782531
0.670715	0.782086
0.670715	0.78164
0.670265	0.78164
0.669816	0.78164
0.669366	0.78164
0.668916	0.78164
0.668466	0.78164
0.668016	0.78164
0.667566	0.78164
0.667117	0.78164
0.667117	0.781194
0.667117	0.780749
0.666667	0.780749
0.666667	0.780303
0.666217	0.780303
0.665767	0.780303
0.665317	0.780303
0.665317	0.779857
0.664867	0.779857
0.664417	0.779857
0.663968	0.779857
0.663518	0.779857
0.663068	0.779857
0.663068	0.779412
0.662618	0.779412
0.662168	0.779412
0.661718	0.779412
0.661718	0.778966
0.661269	0.778966
0.661269	0.77852
0.660819	0.77852
0.660369	0.77852
0.659919	0.77852
0.659469	0.77852
0.659019	0.77852
0.65857	0.77852
0.65812	0.77852
0.65767	0.77852
0.65722	0.77852
0.65677	0.77852
0.65632	0.77852
0.65587	0.77852
0.65587	0.778075
0.65587	0.777629
0.65587	0.777184
0.65587	0.776738
0.655421	0.776738
0.654971	0.776738
0.654521	0.776738
0.654071	0.776738
0.654071	0.776292
0.653621	0.776292
0.653621	0.775847
0.653621	0.775401
0.653171	0.775401
0.653171	0.774955
0.652722	0.774955
0.652272	0.774955
0.651822	0.774955
0.651822	0.77451
0.651372	0.77451
0.650922	0.77451
0.650472	0.77451
0.650472	0.774064
0.650022	0.774064
0.649573	0.774064
0.649123	0.774064
0.648673	0.774064
0.648223	0.774064
0.647773	0.774064
0.647323	0.774064
0.646874	0.774064
0.646874	0.773619
0.646424	0.773619
0.645974	0.773619
0.645974	0.773173
0.645974	0.772727
0.645974	0.772282
0.645524	0.772282
0.645524	0.771836
0.645074	0.771836
0.645074	0.77139
0.645074	0.770945
0.644624	0.770945
0.644175	0.770945
0.644175	0.770499
0.643725	0.770499
0.643275	0.770499
0.642825	0.770499
0.642825	0.770053
0.642375	0.770053
0.641925	0.770053
0.641475	0.770053
0.641026	0.770053
0.640576	0.770053
0.640126	0.770053
0.640126	0.769608
0.640126	0.769162
0.640126	0.768717
0.639676	0.768717
0.639226	0.768717
0.638776	0.768717
0.638776	0.768271
0.638327	0.768271
0.637877	0.768271
0.637427	0.768271
0.636977	0.768271
0.636977	0.767825
0.636527	0.767825
0.636077	0.767825
0.635628	0.767825
0.635628	0.76738
0.635178	0.76738
0.634728	0.76738
0.634278	0.76738
0.633828	0.76738
0.633378	0.76738
0.633378	0.766934
0.632928	0.766934
0.632479	0.766934
0.632029	0.766934
0.631579	0.766934
0.631129	0.766934
0.631129	0.766488
0.630679	0.766488
0.630229	0.766488
0.630229	0.766043
0.630229	0.765597
0.62978	0.765597
0.62978	0.765152
0.62978	0.764706
0.62933	0.764706
0.62888	0.764706
0.62888	0.76426
0.62843	0.76426
0.62798	0.76426
0.62753	0.76426
0.62753	0.763815
0.62753	0.763369
0.62753	0.762923
0.627081	0.762923
0.626631	0.762923
0.626181	0.762923
0.625731	0.762923
0.625281	0.762923
0.625281	0.762478
0.624831	0.762478
0.624381	0.762478
0.624381	0.762032
0.623932	0.762032
0.623482	0.762032
0.623032	0.762032
0.623032	0.761586
0.622582	0.761586
0.622132	0.761586
0.622132	0.761141
0.621682	0.761141
0.621233	0.761141
0.620783	0.761141
0.620333	0.761141
0.619883	0.761141
0.619883	0.760695
0.619883	0.76025
0.619433	0.76025
0.619433	0.759804
0.619433	0.759358
0.619433	0.758913
0.619433	0.758467
0.619433	0.758021
0.618983	0.758021
0.618983	0.757576
0.618983	0.75713
0.618534	0.75713
0.618534	0.756684
0.618084	0.756684
0.618084	0.756239
0.617634	0.756239
0.617634	0.755793
0.617634	0.755348
0.617184	0.755348
0.617184	0.754902
0.617184	0.754456
0.616734	0.754456
0.616734	0.754011
0.616284	0.754011
0.616284	0.753565
0.616284	0.753119
0.616284	0.752674
0.615834	0.752674
0.615385	0.752674
0.615385	0.752228
0.614935	0.752228
0.614485	0.752228
0.614485	0.751783
0.614485	0.751337
0.614485	0.750891
0.614035	0.750891
0.614035	0.750446
0.614035	0.75
0.614035	0.749554
0.613585	0.749554
0.613135	0.749554
0.613135	0.749109
0.612686	0.749109
0.612686	0.748663
0.612236	0.748663
0.612236	0.748217
0.611786	0.748217
0.611336	0.748217
0.610886	0.748217
0.610436	0.748217
0.609987	0.748217
0.609987	0.747772
0.609537	0.747772
0.609087	0.747772
0.609087	0.747326
0.609087	0.746881
0.608637	0.746881
0.608187	0.746881
0.608187	0.746435
0.607737	0.746435
0.607737	0.745989
0.607287	0.745989
0.606838	0.745989
0.606388	0.745989
0.605938	0.745989
0.605488	0.745989
0.605038	0.745989
0.604588	0.745989
0.604588	0.745544
0.604588	0.745098
0.604139	0.745098
0.603689	0.745098
0.603239	0.745098
0.603239	0.744652
0.603239	0.744207
0.603239	0.743761
0.602789	0.743761
0.602339	0.743761
0.601889	0.743761
0.601889	0.743316
0.601889	0.74287
0.601439	0.74287
0.60099	0.74287
0.60099	0.742424
0.60099	0.741979
0.60099	0.741533
0.60099	0.741087
0.60054	0.741087
0.60054	0.740642
0.60054	0.740196
0.60054	0.73975
0.60054	0.739305
0.60009	0.739305
0.59964	0.739305
0.59964	0.738859
0.59964	0.738414
0.59964	0.737968
0.59919	0.737968
0.59919	0.737522
0.59919	0.737077
0.59919	0.736631
0.59919	0.736185
0.59919	0.73574
0.59919	0.735294
0.59874	0.735294
0.59874	0.734848
0.59874	0.734403
0.598291	0.734403
0.598291	0.733957
0.598291	0.733512
0.597841	0.733512
0.597841	0.733066
0.597391	0.733066
0.596941	0.733066
0.596941	0.73262
0.596491	0.73262
0.596041	0.73262
0.595592	0.73262
0.595142	0.73262
0.595142	0.732175
0.595142	0.731729
0.595142	0.731283
0.594692	0.731283
0.594692	0.730838
0.594242	0.730838
0.593792	0.730838
0.593792	0.730392
0.593792	0.729947
0.593792	0.729501
0.593342	0.729501
0.592892	0.729501
0.592892	0.729055
0.592443	0.729055
0.592443	0.72861
0.592443	0.728164
0.592443	0.727718
0.592443	0.727273
0.591993	0.727273
0.591993	0.726827
0.591543	0.726827
0.591543	0.726381
0.591093	0.726381
0.590643	0.726381
0.590193	0.726381
0.590193	0.725936
0.589744	0.725936
0.589294	0.725936
0.589294	0.72549
0.588844	0.72549
0.588844	0.725045
0.588844	0.724599
0.588844	0.724153
0.588394	0.724153
0.588394	0.723708
0.588394	0.723262
0.588394	0.722816
0.587944	0.722816
0.587494	0.722816
0.587494	0.722371
0.587494	0.721925
0.587045	0.721925
0.587045	0.72148
0.586595	0.72148
0.586595	0.721034
0.586595	0.720588
0.586595	0.720143
0.586145	0.720143
0.586145	0.719697
0.586145	0.719251
0.586145	0.718806
0.586145	0.71836
0.586145	0.717914
0.585695	0.717914
0.585695	0.717469
0.585245	0.717469
0.584795	0.717469
0.584345	0.717469
0.583896	0.717469
0.583896	0.717023
0.583446	0.717023
0.583446	0.716578
0.582996	0.716578
0.582546	0.716578
0.582096	0.716578
0.581646	0.716578
0.581197	0.716578
0.581197	0.716132
0.581197	0.715686
0.581197	0.715241
0.581197	0.714795
0.581197	0.714349
0.581197	0.713904
0.580747	0.713904
0.580747	0.713458
0.580297	0.713458
0.580297	0.713012
0.579847	0.713012
0.579397	0.713012
0.579397	0.712567
0.579397	0.712121
0.579397	0.711676
0.579397	0.71123
0.579397	0.710784
0.579397	0.710339
0.579397	0.709893
0.579397	0.709447
0.578947	0.709447
0.578498	0.709447
0.578498	0.709002
0.578498	0.708556
0.578498	0.708111
0.578498	0.707665
0.578048	0.707665
0.578048	0.707219
0.578048	0.706774
0.578048	0.706328
0.578048	0.705882
0.578048	0.705437
0.578048	0.704991
0.578048	0.704545
0.578048	0.7041
0.578048	0.703654
0.578048	0.703209
0.577598	0.703209
0.577598	0.702763
0.577148	0.702763
0.576698	0.702763
0.576698	0.702317
0.576248	0.702317
0.576248	0.701872
0.576248	0.701426
0.575798	0.701426
0.575798	0.70098
0.575798	0.700535
0.575349	0.700535
0.575349	0.700089
0.575349	0.699643
0.575349	0.699198
0.575349	0.698752
0.575349	0.698307
0.574899	0.698307
0.574899	0.697861
0.574449	0.697861
0.574449	0.697415
0.574449	0.69697
0.573999	0.69697
0.573999	0.696524
0.573549	0.696524
0.573549	0.696078
0.573099	0.696078
0.57265	0.696078
0.57265	0.695633
0.57265	0.695187
0.57265	0.694742
0.57265	0.694296
0.57265	0.69385
0.5722	0.69385
0.57175	0.69385
0.57175	0.693405
0.57175	0.692959
0.57175	0.692513
0.57175	0.692068
0.57175	0.691622
0.5713	0.691622
0.5713	0.691176
0.5713	0.690731
0.57085	0.690731
0.57085	0.690285
0.57085	0.68984
0.57085	0.689394
0.57085	0.688948
0.5704	0.688948
0.5704	0.688503
0.5704	0.688057
0.569951	0.688057
0.569501	0.688057
0.569051	0.688057
0.569051	0.687611
0.569051	0.687166
0.569051	0.68672
0.569051	0.686275
0.569051	0.685829
0.568601	0.685829
0.568601	0.685383
0.568601	0.684938
0.568151	0.684938
0.568151	0.684492
0.568151	0.684046
0.567701	0.684046
0.567251	0.684046
0.567251	0.683601
0.567251	0.683155
0.567251	0.682709
0.567251	0.682264
0.567251	0.681818
0.566802	0.681818
0.566352	0.681818
0.566352	0.681373
0.565902	0.681373
0.565902	0.680927
0.565902	0.680481
0.565902	0.680036
0.565452	0.680036
0.565002	0.680036
0.564552	0.680036
0.564552	0.67959
0.564552	0.679144
0.564552	0.678699
0.564552	0.678253
0.564103	0.678253
0.564103	0.677807
0.563653	0.677807
0.563203	0.677807
0.562753	0.677807
0.562303	0.677807
0.561853	0.677807
0.561853	0.677362
0.561853	0.676916
0.561853	0.676471
0.561404	0.676471
0.560954	0.676471
0.560504	0.676471
0.560054	0.676471
0.560054	0.676025
0.559604	0.676025
0.559604	0.675579
0.559604	0.675134
0.559154	0.675134
0.558704	0.675134
0.558255	0.675134
0.557805	0.675134
0.557355	0.675134
0.557355	0.674688
0.557355	0.674242
0.557355	0.673797
0.557355	0.673351
0.557355	0.672906
0.556905	0.672906
0.556905	0.67246
0.556455	0.67246
0.556455	0.672014
0.556005	0.672014
0.556005	0.671569
0.556005	0.671123
0.556005	0.670677
0.556005	0.670232
0.555556	0.670232
0.555106	0.670232
0.555106	0.669786
0.555106	0.66934
0.555106	0.668895
0.555106	0.668449
0.554656	0.668449
0.554206	0.668449
0.554206	0.668004
0.553756	0.668004
0.553306	0.668004
0.552857	0.668004
0.552407	0.668004
0.551957	0.668004
0.551957	0.667558
0.551957	0.667112
0.551957	0.666667
0.551507	0.666667
0.551507	0.666221
0.551507	0.665775
0.551507	0.66533
0.551507	0.664884
0.551507	0.664439
0.551507	0.663993
0.551507	0.663547
0.551507	0.663102
0.551507	0.662656
0.551507	0.66221
0.551057	0.66221
0.551057	0.661765
0.551057	0.661319
0.550607	0.661319
0.550157	0.661319
0.550157	0.660873
0.550157	0.660428
0.550157	0.659982
0.549708	0.659982
0.549258	0.659982
0.548808	0.659982
0.548808	0.659537
0.548358	0.659537
0.548358	0.659091
0.548358	0.658645
0.548358	0.6582
0.547908	0.6582
0.547458	0.6582
0.547009	0.6582
0.547009	0.657754
0.547009	0.657308
0.546559	0.657308
0.546559	0.656863
0.546109	0.656863
0.546109	0.656417
0.545659	0.656417
0.545659	0.655971
0.545209	0.655971
0.545209	0.655526
0.544759	0.655526
0.544759	0.65508
0.544309	0.65508
0.544309	0.654635
0.54386	0.654635
0.54341	0.654635
0.54341	0.654189
0.54341	0.653743
0.54341	0.653298
0.54296	0.653298
0.54251	0.653298
0.54251	0.652852
0.54206	0.652852
0.54206	0.652406
0.54206	0.651961
0.54161	0.651961
0.541161	0.651961
0.540711	0.651961
0.540711	0.651515
0.540711	0.65107
0.540711	0.650624
0.540711	0.650178
0.540711	0.649733
0.540261	0.649733
0.540261	0.649287
0.539811	0.649287
0.539361	0.649287
0.539361	0.648841
0.539361	0.648396
0.538911	0.648396
0.538462	0.648396
0.538462	0.64795
0.538012	0.64795
0.537562	0.64795
0.537112	0.64795
0.536662	0.64795
0.536212	0.64795
0.536212	0.647504
0.536212	0.647059
0.536212	0.646613
0.535762	0.646613
0.535313	0.646613
0.535313	0.646168
0.535313	0.645722
0.534863	0.645722
0.534863	0.645276
0.534413	0.645276
0.534413	0.644831
0.534413	0.644385
0.534413	0.643939
0.533963	0.643939
0.533513	0.643939
0.533063	0.643939
0.533063	0.643494
0.533063	0.643048
0.532614	0.643048
0.532164	0.643048
0.531714	0.643048
0.531264	0.643048
0.531264	0.642602
0.530814	0.642602
0.530814	0.642157
0.530814	0.641711
0.530364	0.641711
0.529915	0.641711
0.529465	0.641711
0.529015	0.641711
0.529015	0.641266
0.528565	0.641266
0.528565	0.64082
0.528115	0.64082
0.527665	0.64082
0.527215	0.64082
0.527215	0.640374
0.526766	0.640374
0.526316	0.640374
0.525866	0.640374
0.525866	0.639929
0.525416	0.639929
0.525416	0.639483
0.525416	0.639037
0.524966	0.639037
0.524516	0.639037
0.524067	0.639037
0.524067	0.638592
0.523617	0.638592
0.523167	0.638592
0.522717	0.638592
0.522267	0.638592
0.522267	0.638146
0.522267	0.637701
0.522267	0.637255
0.522267	0.636809
0.522267	0.636364
0.521817	0.636364
0.521368	0.636364
0.521368	0.635918
0.520918	0.635918
0.520918	0.635472
0.520918	0.635027
0.520468	0.635027
0.520018	0.635027
0.519568	0.635027
0.519568	0.634581
0.519568	0.634135
0.519118	0.634135
0.518668	0.634135
0.518219	0.634135
0.517769	0.634135
0.517319	0.634135
0.516869	0.634135
0.516869	0.63369
0.516869	0.633244
0.516419	0.633244
0.516419	0.632799
0.515969	0.632799
0.51552	0.632799
0.51507	0.632799
0.51507	0.632353
0.51462	0.632353
0.51462	0.631907
0.51417	0.631907
0.51372	0.631907
0.51327	0.631907
0.512821	0.631907
0.512371	0.631907
0.511921	0.631907
0.511471	0.631907
0.511021	0.631907
0.511021	0.631462
0.511021	0.631016
0.510571	0.631016
0.510121	0.631016
0.509672	0.631016
0.509222	0.631016
0.508772	0.631016
0.508772	0.63057
0.508772	0.630125
0.508322	0.630125
0.508322	0.629679
0.507872	0.629679
0.507422	0.629679
0.507422	0.629234
0.507422	0.628788
0.506973	0.628788
0.506523	0.628788
0.506523	0.628342
0.506523	0.627897
0.506523	0.627451
0.506523	0.627005
0.506073	0.627005
0.505623	0.627005
0.505623	0.62656
0.505173	0.62656
0.505173	0.626114
0.504723	0.626114
0.504723	0.625668
0.504274	0.625668
0.503824	0.625668
0.503374	0.625668
0.502924	0.625668
0.502924	0.625223
0.502474	0.625223
0.502024	0.625223
0.501574	0.625223
0.501574	0.624777
0.501125	0.624777
0.500675	0.624777
0.500225	0.624777
0.500225	0.624332
0.499775	0.624332
0.499325	0.624332
0.499325	0.623886
0.499325	0.62344
0.498875	0.62344
0.498426	0.62344
0.497976	0.62344
0.497976	0.622995
0.497976	0.622549
0.497976	0.622103
0.497526	0.622103
0.497076	0.622103
0.496626	0.622103
0.496176	0.622103
0.496176	0.621658
0.495726	0.621658
0.495277	0.621658
0.494827	0.621658
0.494377	0.621658
0.493927	0.621658
0.493477	0.621658
0.493477	0.621212
0.493027	0.621212
0.493027	0.620766
0.492578	0.620766
0.492578	0.620321
0.492128	0.620321
0.492128	0.619875
0.492128	0.61943
0.492128	0.618984
0.491678	0.618984
0.491678	0.618538
0.491228	0.618538
0.490778	0.618538
0.490328	0.618538
0.489879	0.618538
0.489429	0.618538
0.488979	0.618538
0.488529	0.618538
0.488079	0.618538
0.488079	0.618093
0.487629	0.618093
0.487179	0.618093
0.487179	0.617647
0.48673	0.617647
[truncated: 2,468 more rows]

## Sheet: Dati_PLOS_1629
ID	data	certificatore	sex	eta_num	eta_cat	gruppo_febbre	gg_decorso_malattia	tipo_febbre_senza_coinv_org
1	01/01/1629	2-Medici collegiati	m	54	51-70	Senza_spec_coinv_organo		febre continua
2	01/01/1629	2-Medici collegiati	m	40	31-50	Senza_spec_coinv_organo	10	febre acuta
3	01/01/1629	1-Necroscopi	m	60	51-70	0
4	01/01/1629	1-Necroscopi	m	0	0-10	0
5	01/01/1629	1-Necroscopi	m	65	51-70	Senza_spec_coinv_organo		febre lunga
6	01/01/1629	1-Necroscopi		75	> 70	0
7	01/01/1629	1-Necroscopi	f	25	11-30	Senza_spec_coinv_organo		febre
8	01/01/1629	1-Necroscopi	m	0	0-10	0
9	01/01/1629	1-Necroscopi	f	40	31-50	Senza_spec_coinv_organo		febre acuta
10	01/01/1629	2-Medici collegiati	f	26	11-30	Senza_spec_coinv_organo	11	febre acuta maligna
11	02/01/1629	2-Medici collegiati	f	84	> 70	0	3
12	02/01/1629	2-Medici collegiati	m	4	0-10	Senza_spec_coinv_organo	14	febre acuta maligna
13	02/01/1629	1-Necroscopi	m	10	0-10	Senza_spec_coinv_organo		febre lunga
14	02/01/1629	1-Necroscopi	f	55	51-70	0
15	02/01/1629	1-Necroscopi	m	11	11-30	febbre_etica		febbre etica
16	02/01/1629	1-Necroscopi	m	83	> 70	0
17	02/01/1629	1-Necroscopi	f	60	51-70	Senza_spec_coinv_organo		febre continua
18	02/01/1629	1-Necroscopi	m	60	51-70	0
19	02/01/1629	1-Necroscopi	m	45	31-50	Senza_spec_coinv_organo		febre lunga
20	02/01/1629	1-Necroscopi	f	30	11-30	0
21	02/01/1629	1-Necroscopi	m	0	0-10	0
22	02/01/1629	1-Necroscopi	f	90	> 70	0
23	02/01/1629	1-Necroscopi	f	22	11-30	Senza_spec_coinv_organo		febre acuta
24	03/01/1629	2-Medici collegiati	m	40	31-50	Senza_spec_coinv_organo	10	febre acuta
25	03/01/1629	2-Medici collegiati	f	33	31-50	0
26	03/01/1629	1-Necroscopi	m	0	0-10	0
27	03/01/1629	1-Necroscopi	f	32	31-50	Senza_spec_coinv_organo		febre acuta
28	03/01/1629	1-Necroscopi	m	50	31-50	0
29	03/01/1629	1-Necroscopi	m	16	11-30	Senza_spec_coinv_organo		febre acuta
30	04/01/1629	2-Medici collegiati	f	50	31-50	0
31	04/01/1629	2-Medici collegiati	f	60	51-70	Senza_spec_coinv_organo	20	febre acuta
32	04/01/1629	1-Necroscopi	f	30	11-30	0
33	04/01/1629	1-Necroscopi	f	17	11-30	febbre_etica		febbre etica
34	04/01/1629	1-Necroscopi	m	70	51-70	Senza_spec_coinv_organo		febre frenetica
35	04/01/1629	1-Necroscopi	f	60	51-70	0
36	05/01/1629	2-Medici collegiati	f	60	51-70	Febbre_con_sintomi_resp
37	05/01/1629	2-Medici collegiati	m	23	11-30	Senza_spec_coinv_organo		febre acuta maligna
38	05/01/1629	2-Medici collegiati	m	68	51-70	0
39	05/01/1629	2-Medici collegiati	m	54	51-70	0
40	05/01/1629	2-Medici collegiati	m	40	31-50	0
41	05/01/1629	2-Medici collegiati	m	40	31-50	0
42	05/01/1629	1-Necroscopi	m	28	11-30	0
43	05/01/1629	1-Necroscopi	f	60	51-70	0
44	05/01/1629	1-Necroscopi	f	50	31-50	Senza_spec_coinv_organo		febre acuta
45	05/01/1629	1-Necroscopi	m	88	> 70	0
46	06/01/1629	2-Medici collegiati	f	70	51-70	0
47	06/01/1629	2-Medici collegiati	m	10	0-10	Senza_spec_coinv_organo		febre lunga
48	06/01/1629	2-Medici collegiati	m	50	31-50	Senza_spec_coinv_organo	2	febre acuta
49	06/01/1629	1-Necroscopi	f	45	31-50	Senza_spec_coinv_organo		febre continua
50	06/01/1629	1-Necroscopi	f	40	31-50	Senza_spec_coinv_organo		febre acuta
51	06/01/1629	1-Necroscopi	m	10	0-10	febbre_etica		febbre etica
52	06/01/1629	1-Necroscopi	m	40	31-50	Senza_spec_coinv_organo		febre acuta
53	06/01/1629	1-Necroscopi	f	55	51-70	0
54	07/01/1629	2-Medici collegiati	f	84	> 70	0
55	07/01/1629	2-Medici collegiati	f	85	> 70	0
56	07/01/1629	2-Medici collegiati	m	46	31-50	Senza_spec_coinv_organo		febre acuta
57	07/01/1629	1-Necroscopi	m	35	31-50	Senza_spec_coinv_organo		febre acuta
58	07/01/1629	1-Necroscopi	m	40	31-50	0
59	07/01/1629	1-Necroscopi	f	95	> 70	0
60	07/01/1629	1-Necroscopi	m	36	31-50	0
61	07/01/1629	1-Necroscopi	m	18	11-30	Senza_spec_coinv_organo		febre acuta
62	08/01/1629	2-Medici collegiati	f	35	31-50	Senza_spec_coinv_organo		febre acuta
63	08/01/1629	1-Necroscopi	m	65	51-70	0
64	08/01/1629	2-Medici collegiati	f	31	31-50	Senza_spec_coinv_organo		febre acuta maligna
65	08/01/1629	1-Necroscopi	m	50	31-50	0
66	08/01/1629	1-Necroscopi	f	70	51-70	Senza_spec_coinv_organo		febre acuta
67	08/01/1629	1-Necroscopi	m	40	31-50	0
68	08/01/1629	1-Necroscopi	f	90	> 70	0
69	08/01/1629	1-Necroscopi	f	55	51-70	0
70	08/01/1629	1-Necroscopi	f	7	0-10	0
71	08/01/1629	2-Medici collegiati	m	30	11-30	0
72	09/01/1629	2-Medici collegiati	m	50	31-50	Senza_spec_coinv_organo		febre acuta
73	09/01/1629	2-Medici collegiati	f	40	31-50	Febbre_con_sintomi_resp
74	09/01/1629	1-Necroscopi	f	50	31-50	0
75	09/01/1629	1-Necroscopi	f	60	51-70	0
76	09/01/1629	1-Necroscopi	m	0	0-10	0
77	09/01/1629	1-Necroscopi	m	60	51-70	0
78	09/01/1629	1-Necroscopi	m	15	11-30	Senza_spec_coinv_organo		febre lunga
79	09/01/1629	1-Necroscopi	m	20	11-30	0
80	09/01/1629	1-Necroscopi	f	24	11-30	0
81	09/01/1629	1-Necroscopi	m	70	51-70	0
82	09/01/1629	2-Medici collegiati	f	80	> 70	Febbre_con_sintomi_resp
83	10/01/1629	2-Medici collegiati	m	32	31-50	Senza_spec_coinv_organo	15	febre acuta maligna
84	10/01/1629	2-Medici collegiati	m	14	11-30	0
85	10/01/1629	2-Medici collegiati	f	23	11-30	0
86	10/01/1629	1-Necroscopi	m	80	> 70	0
87	10/01/1629	1-Necroscopi	m	25	11-30	Senza_spec_coinv_organo		febre acuta
88	10/01/1629	1-Necroscopi	f	45	31-50	febbre_etica		febbre etica
89	10/01/1629	1-Necroscopi	m	45	31-50	Senza_spec_coinv_organo		febre lunga
90	11/01/1629	2-Medici collegiati	f	24	11-30	Senza_spec_coinv_organo	3	febre acuta
91	11/01/1629	1-Necroscopi	f	80	> 70	0
92	11/01/1629	1-Necroscopi	m	20	11-30	febbre_etica		febbre etica
93	11/01/1629	1-Necroscopi	m	22	11-30	0
94	11/01/1629	1-Necroscopi	m	60	51-70	0
95	12/01/1629	2-Medici collegiati	f	18	11-30	Senza_spec_coinv_organo		febre
96	12/01/1629	2-Medici collegiati	m	40	31-50	Senza_spec_coinv_organo		febre acuta
97	12/01/1629	2-Medici collegiati	f	90	> 70	0
98	12/01/1629	2-Medici collegiati	m	70	51-70	Febbre_con_sintomi_resp
99	12/01/1629	1-Necroscopi	f	75	> 70	0
100	12/01/1629	1-Necroscopi	f	4	0-10	0
101	12/01/1629	1-Necroscopi	f	40	31-50	Senza_spec_coinv_organo		febre acuta
102	12/01/1629	1-Necroscopi	f	10	0-10	0
103	12/01/1629	1-Necroscopi	f	21	11-30	febbre_etica		febbre etica
104	12/01/1629	1-Necroscopi	f	50	31-50	0
105	12/01/1629	1-Necroscopi	f	70	51-70	0
106	12/01/1629	1-Necroscopi	m	60	51-70	0
107	12/01/1629	1-Necroscopi	m	6	0-10	0
108	12/01/1629	2-Medici collegiati	m	45	31-50	Senza_spec_coinv_organo	10	febre acuta
109	12/01/1629	1-Necroscopi	f			Senza_spec_coinv_organo		febre acuta
110	12/01/1629	1-Necroscopi	m			Senza_spec_coinv_organo		febre acuta
111	13/01/1629	2-Medici collegiati	m	76	> 70	0	7
112	13/01/1629	1-Necroscopi	m	62	51-70	Senza_spec_coinv_organo		febre acuta
113	13/01/1629	1-Necroscopi	m	50	31-50	Senza_spec_coinv_organo		febre lunga
114	13/01/1629	1-Necroscopi	m	21	11-30	0
115	13/01/1629	1-Necroscopi	m	45	31-50	Senza_spec_coinv_organo		febre acuta
116	14/01/1629	1-Necroscopi	f	30	11-30	Senza_spec_coinv_organo		febre acuta
117	14/01/1629	1-Necroscopi	f	65	51-70	0
118	14/01/1629	1-Necroscopi	f	16	11-30	0
119	14/01/1629	1-Necroscopi	f	60	51-70	Febbre_con_sintomi_resp
120	14/01/1629	1-Necroscopi	f	28	11-30	Senza_spec_coinv_organo		febre continua
121	14/01/1629	1-Necroscopi	m	25	11-30	Senza_spec_coinv_organo		febre acuta
122	15/01/1629	2-Medici collegiati	f	32	31-50	Senza_spec_coinv_organo	7	febre acuta
123	15/01/1629	2-Medici collegiati	f	60	51-70	0
124	15/01/1629	1-Necroscopi	f	18	11-30	0
125	15/01/1629	1-Necroscopi	f	80	> 70	0
126	15/01/1629	1-Necroscopi	f	5	0-10	0
127	15/01/1629	1-Necroscopi	f	63	51-70	0
128	15/01/1629	1-Necroscopi	f	0	0-10	0
129	15/01/1629	1-Necroscopi	m	50	31-50	0
130	15/01/1629	1-Necroscopi	m	45	31-50	0
131	15/01/1629	1-Necroscopi	f	40	31-50	0
132	15/01/1629	1-Necroscopi	m	64	51-70	0
133	16/01/1629	2-Medici collegiati	f	31	31-50	0
134	16/01/1629	2-Medici collegiati	m			0	15
135	16/01/1629	2-Medici collegiati	f	14	11-30	Senza_spec_coinv_organo		febre acuta
136	16/01/1629	2-Medici collegiati	m	40	31-50	Senza_spec_coinv_organo		febre acuta
137	16/01/1629	2-Medici collegiati	f	60	51-70	Senza_spec_coinv_organo		febre acuta
138	16/01/1629	1-Necroscopi	f	21	11-30	febbre_etica		febbre etica
139	16/01/1629	1-Necroscopi	f	30	11-30	0
140	16/01/1629	2-Medici collegiati	m	80	> 70	0
141	17/01/1629	2-Medici collegiati	m	30	11-30	Senza_spec_coinv_organo	12	febre acuta
142	17/01/1629	2-Medici collegiati	f	25	11-30	Senza_spec_coinv_organo		febre acuta
143	17/01/1629		m	50	31-50	0	121
144	17/01/1629	1-Necroscopi	f	7	0-10	0
145	17/01/1629	1-Necroscopi	f	45	31-50	Senza_spec_coinv_organo		febre acuta
146	18/01/1629	2-Medici collegiati	f	55	51-70	0
147	18/01/1629	1-Necroscopi	m	4	0-10	Senza_spec_coinv_organo		febre acuta
148	18/01/1629	1-Necroscopi	m	80	> 70	0
149	19/01/1629	2-Medici collegiati	f	20	11-30	febbre_etica		febbre etica
150	19/01/1629	2-Medici collegiati	f	50	31-50	Senza_spec_coinv_organo	7	febre acuta
151	19/01/1629	2-Medici collegiati	f	70	51-70	0	4
152	19/01/1629	2-Medici collegiati	f	45	31-50	0	28
153	19/01/1629	2-Medici collegiati	m	60	51-70	Senza_spec_coinv_organo		febre
154	19/01/1629	1-Necroscopi	m	80	> 70	0
155	19/01/1629	1-Necroscopi	f	50	31-50	0
156	19/01/1629	1-Necroscopi	f	30	11-30	0
157	19/01/1629	1-Necroscopi	m	70	51-70	0
158	19/01/1629	1-Necroscopi	m	40	31-50	0
159	19/01/1629	1-Necroscopi	f	28	11-30	0
160	19/01/1629	1-Necroscopi	f	56	51-70	0
161	19/01/1629	1-Necroscopi	f	75	> 70	0
162	20/01/1629	2-Medici collegiati	f	42	31-50	Senza_spec_coinv_organo		febre
163	20/01/1629	2-Medici collegiati	m	75	> 70	Febbre_con_sintomi_resp
164	20/01/1629	2-Medici collegiati	m	27	11-30	0
165	20/01/1629	1-Necroscopi	f	60	51-70	0
166	20/01/1629	1-Necroscopi	m	25	11-30	0
167	21/01/1629	2-Medici collegiati	m	52	51-70	0
168	21/01/1629	2-Medici collegiati	f	16	11-30	febbre_etica		febbre etica
169	21/01/1629	2-Medici collegiati	f			Senza_spec_coinv_organo		febre acuta
170	21/01/1629	2-Medici collegiati	m	25	11-30	0
171	21/01/1629	2-Medici collegiati	f	28	11-30	Senza_spec_coinv_organo		febre acuta
172	21/01/1629	1-Necroscopi	f	70	51-70	0
173	21/01/1629	1-Necroscopi	f	50	31-50	0
174	21/01/1629	1-Necroscopi	m	16	11-30	0
175	21/01/1629	1-Necroscopi	f	4	0-10	0
176	21/01/1629	1-Necroscopi	m	45	31-50	Senza_spec_coinv_organo		febre
177	21/01/1629	1-Necroscopi	m	80	> 70	0
178	22/01/1629	2-Medici collegiati	f	60	51-70	0
179	22/01/1629	2-Medici collegiati	f	20	11-30	0
180	22/01/1629	1-Necroscopi	f	80	> 70	0
181	22/01/1629	1-Necroscopi	f	35	31-50	Senza_spec_coinv_organo		febre acuta
182	22/01/1629	1-Necroscopi	f	45	31-50	0
183	22/01/1629	1-Necroscopi	f	60	51-70	0
184	22/01/1629	1-Necroscopi	m	11	11-30	0
185	22/01/1629	1-Necroscopi	m	20	11-30	0
186	23/01/1629	2-Medici collegiati	m	33	31-50	Senza_spec_coinv_organo	14	febre acuta maligna
187	23/01/1629	2-Medici collegiati	f	18	11-30	Senza_spec_coinv_organo	11	febre acuta maligna
188	23/01/1629	2-Medici collegiati	f	60	51-70	Senza_spec_coinv_organo		febre acuta
189	23/01/1629	2-Medici collegiati	m	40	31-50	Senza_spec_coinv_organo	10	febre acuta
190	23/01/1629	2-Medici collegiati	m	43	31-50	Senza_spec_coinv_organo	8	febre acuta
191	23/01/1629	1-Necroscopi	f	8	0-10	0
192	23/01/1629	1-Necroscopi	f	60	51-70	Febbre_con_sintomi_resp
193	23/01/1629	1-Necroscopi	m	70	51-70	Senza_spec_coinv_organo		febre continua
194	23/01/1629	1-Necroscopi	f	80	> 70	0
195	23/01/1629	1-Necroscopi	m	60	51-70	0
196	23/01/1629	1-Necroscopi	f	5	0-10	0
197	23/01/1629	2-Medici collegiati	f	40	31-50	Senza_spec_coinv_organo		febre maligna
198	24/01/1629	1-Necroscopi	m	14	11-30	0
199	24/01/1629	1-Necroscopi	f	0	0-10	0
200	24/01/1629	1-Necroscopi	m	73	> 70	Senza_spec_coinv_organo		febre continua
201	24/01/1629	1-Necroscopi	m	40	31-50	Febbre_con_sintomi_resp
202	24/01/1629	1-Necroscopi	f	48	31-50	Senza_spec_coinv_organo		febre lunga
203	24/01/1629	1-Necroscopi	m	60	51-70	Febbre_con_sintomi_resp
204	24/01/1629	1-Necroscopi	m	60	51-70	Senza_spec_coinv_organo		febre continua
205	24/01/1629	1-Necroscopi	m	21	11-30	0
206	24/01/1629	1-Necroscopi	m	54	51-70	Senza_spec_coinv_organo		febre acuta
207	24/01/1629	1-Necroscopi	m	30	11-30	0
208	24/01/1629	1-Necroscopi	f	40	31-50	0
209	24/01/1629	1-Necroscopi	m	12	11-30	0
210	25/01/1629	2-Medici collegiati	m	57	51-70	Senza_spec_coinv_organo		febre acuta maligna
211	25/01/1629	1-Necroscopi	f	80	> 70	0
212	25/01/1629	2-Medici collegiati	f	80	> 70	0
213	25/01/1629	1-Necroscopi	m	50	31-50	0
214	25/01/1629	1-Necroscopi	m	45	31-50	0
215	25/01/1629	1-Necroscopi	f	52	51-70	febbre_etica		febbre etica
216	25/01/1629	1-Necroscopi	m	80	> 70	0
217	25/01/1629	1-Necroscopi	f	10	0-10	Senza_spec_coinv_organo		febre continua
218	26/01/1629	2-Medici collegiati	m	36	31-50	Senza_spec_coinv_organo		febre acuta
219	26/01/1629	1-Necroscopi	m	70	51-70	0
220	26/01/1629	1-Necroscopi	m	50	31-50	0
221	26/01/1629	1-Necroscopi	m	40	31-50	0
222	26/01/1629	1-Necroscopi	m	26	11-30	Senza_spec_coinv_organo		febre acuta
223	26/01/1629	1-Necroscopi	m	25	11-30	0
224	26/01/1629	1-Necroscopi	f	50	31-50	Senza_spec_coinv_organo		febre continua
225	27/01/1629	2-Medici collegiati	f	60	51-70	Febbre_con_sintomi_resp	7
226	27/01/1629	1-Necroscopi	m	35	31-50	0
227	27/01/1629	1-Necroscopi	m	28	11-30	0
228	27/01/1629	1-Necroscopi	f	16	11-30	febbre_etica		febbre etica
229	27/01/1629	1-Necroscopi	m	25	11-30	0
230	28/01/1629	2-Medici collegiati	f	33	31-50	Senza_spec_coinv_organo		febre
231	28/01/1629	2-Medici collegiati	f	71	> 70	0
232	28/01/1629	2-Medici collegiati	m	70	51-70	0
233	28/01/1629	2-Medici collegiati	f	45	31-50	Senza_spec_coinv_organo	10	febre acuta
234	28/01/1629	2-Medici collegiati	f	45	31-50	Febbre_con_sintomi_resp
235	28/01/1629	1-Necroscopi	m	38	31-50	0
236	28/01/1629	1-Necroscopi	m	65	51-70	0
237	28/01/1629	1-Necroscopi	m	75	> 70	Febbre_con_sintomi_resp
238	28/01/1629	1-Necroscopi	m	52	51-70	0
239	28/01/1629	1-Necroscopi	f	29	11-30	0
240	28/01/1629	1-Necroscopi	f	10	0-10	0
241	28/01/1629	1-Necroscopi	m	33	31-50	Senza_spec_coinv_organo		febre continua
242	28/01/1629	1-Necroscopi	m	95	> 70	0
243	28/01/1629	1-Necroscopi	f	60	51-70	0
244	28/01/1629	1-Necroscopi	f	80	> 70	0
245	29/01/1629	2-Medici collegiati	f	80	> 70	0	61
246	29/01/1629	2-Medici collegiati	m	70	51-70	Senza_spec_coinv_organo		febre peracuta
247	29/01/1629	2-Medici collegiati	f	55	51-70	0	7
248	29/01/1629	2-Medici collegiati	f	65	51-70	0
249	29/01/1629	2-Medici collegiati	f	35	31-50	febbre_etica		febbre etica
250	29/01/1629	2-Medici collegiati	m	50	31-50	Senza_spec_coinv_organo	3	febre acuta maligna
251	29/01/1629	2-Medici collegiati	m	72	> 70	0	4
252	29/01/1629	1-Necroscopi	m	2	0-10	0
253	29/01/1629	1-Necroscopi	f	70	51-70	0
254	29/01/1629	1-Necroscopi	m	45	31-50	0
255	30/01/1629	2-Medici collegiati	f	52	51-70	0
256	30/01/1629	2-Medici collegiati	f	50	31-50	Febbre_con_sintomi_resp	3
257	30/01/1629	2-Medici collegiati	m	30	11-30	febbre_etica		febbre etica
258	30/01/1629	2-Medici collegiati	f	35	31-50	0
259	30/01/1629	2-Medici collegiati	f	60	51-70	0	4
260	30/01/1629	2-Medici collegiati	m	20	11-30	Senza_spec_coinv_organo		febre
261	30/01/1629	2-Medici collegiati	m	35	31-50	Senza_spec_coinv_organo		febre acuta
262	30/01/1629	2-Medici collegiati	m	60	51-70	Febbre_con_sintomi_resp
263	30/01/1629	2-Medici collegiati	m	48	31-50	0
264	30/01/1629	1-Necroscopi	f	55	51-70	0
265	30/01/1629	1-Necroscopi	m	75	> 70	0
266	30/01/1629	1-Necroscopi	m	15	11-30	0
267	30/01/1629	1-Necroscopi	m	40	31-50	0
268	30/01/1629	1-Necroscopi	m	60	51-70	0
269	31/01/1629	2-Medici collegiati	m	50	31-50	Senza_spec_coinv_organo	14	febre acuta
270	31/01/1629	2-Medici collegiati	f	60	51-70	0	180
271	31/01/1629	1-Necroscopi	m	14	11-30	0
272	31/01/1629	1-Necroscopi	f	75	> 70	0
273	31/01/1629	1-Necroscopi	f	24	11-30	febbre_etica		febbre etica
274	31/01/1629	1-Necroscopi	m	1	0-10	0
275	31/01/1629	1-Necroscopi	m	63	51-70	0
276	31/01/1629	1-Necroscopi	f	78	> 70	Senza_spec_coinv_organo		febre acuta
277	31/01/1629	1-Necroscopi	m	68	51-70	0
278	31/01/1629	1-Necroscopi	f	90	> 70	0
279	31/01/1629	1-Necroscopi	m	30	11-30	Senza_spec_coinv_organo		febre lunga
280	31/01/1629	1-Necroscopi	f	0	0-10	0
281	31/01/1629	1-Necroscopi	m	1	0-10	0
282	31/01/1629	1-Necroscopi	m	35	31-50	Senza_spec_coinv_organo		febre
283	01/02/1629	2-Medici collegiati	f	35	31-50	0
284	01/02/1629	2-Medici collegiati	f	60	51-70	Febbre_con_sintomi_resp	8
285	01/02/1629	1-Necroscopi	f	65	51-70	0
286	01/02/1629	1-Necroscopi	m	43	31-50	0
287	01/02/1629	1-Necroscopi	m	2	0-10	Senza_spec_coinv_organo		febre continua
288	01/02/1629	1-Necroscopi	m	55	51-70	0
289	01/02/1629	1-Necroscopi	m	5	0-10	0
290	01/02/1629	1-Necroscopi	m	55	51-70	0
291	01/02/1629	1-Necroscopi	f	12	11-30	Senza_spec_coinv_organo		febre
292	01/02/1629	1-Necroscopi	m	50	31-50	0
293	02/02/1629	2-Medici collegiati	m	56	51-70	Febbre_con_sintomi_resp
294	02/02/1629	1-Necroscopi	m	18	11-30	0
295	02/02/1629	1-Necroscopi	m	25	11-30	Senza_spec_coinv_organo		febre acuta
296	02/02/1629	1-Necroscopi	m	22	11-30	0
297	02/02/1629	1-Necroscopi	m	3	0-10	0
298	02/02/1629	1-Necroscopi	m	45	31-50	0
299	02/02/1629	1-Necroscopi	m	90	> 70	0
300	03/02/1629	2-Medici collegiati	f	75	> 70	0
301	03/02/1629	2-Medici collegiati	m	75	> 70	0
302	03/02/1629	2-Medici collegiati	m	24	11-30	Senza_spec_coinv_organo		febre acuta
303	03/02/1629	2-Medici collegiati	f	60	51-70	0	7
304	03/02/1629	1-Necroscopi	m	45	31-50	0
305	03/02/1629	1-Necroscopi	m	47	31-50	0
306	03/02/1629	1-Necroscopi	f	72	> 70	0
307	03/02/1629	1-Necroscopi	m	3	0-10	Febbre_con_sintomi_GI
308	03/02/1629	1-Necroscopi	m	50	31-50	febbre_etica		febbre etica
309	03/02/1629	1-Necroscopi	m	80	> 70	0
310	04/02/1629	2-Medici collegiati	f	25	11-30	Febbre_con_sintomi_resp
311	04/02/1629	2-Medici collegiati	f	56	51-70	0
312	04/02/1629	2-Medici collegiati	m	70	51-70	Senza_spec_coinv_organo		febre acuta
313	04/02/1629	1-Necroscopi	f	33	31-50	0
314	04/02/1629	1-Necroscopi	m	40	31-50	Febbre_esant
315	04/02/1629	1-Necroscopi	f	45	31-50	Senza_spec_coinv_organo		febre lunga
316	04/02/1629	1-Necroscopi	m	60	51-70	0
317	04/02/1629	1-Necroscopi	m	28	11-30	Senza_spec_coinv_organo		febre lunga
318	04/02/1629	2-Medici collegiati	f	49	31-50	Senza_spec_coinv_organo		febre acuta maligna
319	05/02/1629	2-Medici collegiati	f	40	31-50	0
320	05/02/1629	2-Medici collegiati	m	60	51-70	Senza_spec_coinv_organo		febre
321	05/02/1629	2-Medici collegiati	f	65	51-70	Febbre_con_sintomi_resp
322	05/02/1629	2-Medici collegiati	m	80	> 70	Senza_spec_coinv_organo		febre acuta maligna
323	05/02/1629	2-Medici collegiati	m	45	31-50	0
324	05/02/1629	2-Medici collegiati	m	70	51-70	Senza_spec_coinv_organo		febre continua
325	05/02/1629	2-Medici collegiati	m	70	51-70	0
326	05/02/1629	2-Medici collegiati	m	35	31-50	Febbre_con_sintomi_resp
327	05/02/1629	2-Medici collegiati	m	30	11-30	Senza_spec_coinv_organo		febre continua
328	05/02/1629	2-Medici collegiati	f	48	31-50	Senza_spec_coinv_organo		febre acuta
329	05/02/1629	2-Medici collegiati	m	60	51-70	0
330	05/02/1629	2-Medici collegiati	f	4	0-10	0
331	05/02/1629	1-Necroscopi	f	45	31-50	Senza_spec_coinv_organo		febre acuta
332	05/02/1629	1-Necroscopi	m	65	51-70	0
333	05/02/1629	1-Necroscopi	f	70	51-70	0
334	05/02/1629	1-Necroscopi	f	42	31-50	Senza_spec_coinv_organo		febre acuta
335	05/02/1629	1-Necroscopi	f	28	11-30	0
336	06/02/1629	2-Medici collegiati	f	67	51-70	0
337	06/02/1629	2-Medici collegiati	m	8	0-10	0
338	06/02/1629	1-Necroscopi	m	48	31-50	Senza_spec_coinv_organo		febre acuta
339	06/02/1629	1-Necroscopi	f	15	11-30	Senza_spec_coinv_organo		febre acuta
340	06/02/1629	1-Necroscopi	m	50	31-50	Senza_spec_coinv_organo		febre acuta
341	06/02/1629	1-Necroscopi	f	77	> 70	0
342	06/02/1629	1-Necroscopi	f	40	31-50	0
343	06/02/1629	1-Necroscopi	m	26	11-30	0
344	06/02/1629	1-Necroscopi	m	33	31-50	Senza_spec_coinv_organo		febre acuta
345	07/02/1629	1-Necroscopi	f	57	51-70	Senza_spec_coinv_organo		febre acuta
346	07/02/1629	1-Necroscopi	f	60	51-70	0
347	07/02/1629	1-Necroscopi	f	35	31-50	Senza_spec_coinv_organo		febre acuta
348	07/02/1629	1-Necroscopi	m	55	51-70	0
349	07/02/1629	2-Medici collegiati	f	45	31-50	0
350	08/02/1629	2-Medici collegiati	f	60	51-70	febbre_etica		febbre etica
351	08/02/1629	2-Medici collegiati	f	55	51-70	0
352	08/02/1629	2-Medici collegiati	f	45	31-50	Senza_spec_coinv_organo	10	febre acuta
353	08/02/1629	2-Medici collegiati	m	75	> 70	Senza_spec_coinv_organo		febre continua
354	08/02/1629	2-Medici collegiati	m	32	31-50	Senza_spec_coinv_organo		febre continua
355	08/02/1629	2-Medici collegiati	m	82	> 70	Senza_spec_coinv_organo	4	febre continua
356	08/02/1629	2-Medici collegiati	m	30	11-30	Senza_spec_coinv_organo	14	febre
357	08/02/1629	1-Necroscopi	m	50	31-50	Senza_spec_coinv_organo		febre acuta
358	08/02/1629	1-Necroscopi	m	60	51-70	0
359	08/02/1629	1-Necroscopi	f	8	0-10	Senza_spec_coinv_organo		febre acuta
360	08/02/1629	1-Necroscopi	m	20	11-30	0
361	09/02/1629	2-Medici collegiati	m	70	51-70	Senza_spec_coinv_organo	3	febre acuta
362	09/02/1629	2-Medici collegiati	f	24	11-30	Senza_spec_coinv_organo		febre acuta
363	09/02/1629	1-Necroscopi	m	24	11-30	Senza_spec_coinv_organo		febre continua
364	09/02/1629	1-Necroscopi	m	45	31-50	Senza_spec_coinv_organo		febre acuta
365	09/02/1629	1-Necroscopi	m	60	51-70	Senza_spec_coinv_organo		febre acuta
366	09/02/1629	1-Necroscopi	f	80	> 70	0
367	09/02/1629	1-Necroscopi	m	54	51-70	Febbre_con_sintomi_resp
368	09/02/1629	1-Necroscopi	f	20	11-30	0
369	09/02/1629	1-Necroscopi	f	65	51-70	0
370	10/02/1629	2-Medici collegiati	f	25	11-30	Senza_spec_coinv_organo	10	febre acuta
371	10/02/1629	2-Medici collegiati	m	76	> 70	Senza_spec_coinv_organo		febre continua
372	10/02/1629	2-Medici collegiati	f	55	51-70	0
373	10/02/1629	2-Medici collegiati	m	36	31-50	0
374	10/02/1629	2-Medici collegiati	f	57	51-70	Senza_spec_coinv_organo	15	febre acuta
375	10/02/1629	1-Necroscopi	m	60	51-70	Senza_spec_coinv_organo		febre acuta
376	10/02/1629	1-Necroscopi	f	72	> 70	0
377	10/02/1629	1-Necroscopi	f	43	31-50	Senza_spec_coinv_organo		febre acuta
378	10/02/1629	1-Necroscopi	m	9	0-10	Senza_spec_coinv_organo		febre acuta
379	10/02/1629	1-Necroscopi	m	50	31-50	Senza_spec_coinv_organo		febre acuta
380	10/02/1629	1-Necroscopi	m	55	51-70	0
381	10/02/1629	1-Necroscopi	f	50	31-50	0
382	11/02/1629	2-Medici collegiati	f	20	11-30	0	8
383	11/02/1629	2-Medici collegiati	m	30	11-30	0
384	11/02/1629	2-Medici collegiati	m	18	11-30	Senza_spec_coinv_organo		febre acuta
385	11/02/1629	1-Necroscopi	m	30	11-30	Senza_spec_coinv_organo		febre acuta
386	11/02/1629	1-Necroscopi	m	40	31-50	0
387	11/02/1629	1-Necroscopi	f	4	0-10	Senza_spec_coinv_organo		febre acuta
388	12/02/1629	2-Medici collegiati	m	60	51-70	0
389	12/02/1629	2-Medici collegiati	m	40	31-50	0
390	12/02/1629	2-Medici collegiati	f	30	11-30	0
391	12/02/1629	2-Medici collegiati	m	46	31-50	0
392	12/02/1629	1-Necroscopi	m	25	11-30	Senza_spec_coinv_organo		febre acuta
393	12/02/1629	1-Necroscopi	m	26	11-30	0
394	12/02/1629	1-Necroscopi	m	50	31-50	0
395	12/02/1629	1-Necroscopi	m	70	51-70	0
396	12/02/1629	1-Necroscopi	m	60	51-70	Senza_spec_coinv_organo		febre continua
397	13/02/1629	2-Medici collegiati	m	24	11-30	Senza_spec_coinv_organo	14	febre acuta
398	13/02/1629	2-Medici collegiati	f	24	11-30	Senza_spec_coinv_organo		febre acuta
399	13/02/1629	2-Medici collegiati	m			Febbre_con_sintomi_GI
400	13/02/1629	2-Medici collegiati	m	40	31-50	0
401	13/02/1629	2-Medici collegiati	f	45	31-50	Senza_spec_coinv_organo	3	febre acuta maligna
402	13/02/1629	1-Necroscopi	f	30	11-30	0
403	13/02/1629	1-Necroscopi	m	80	> 70	0
404	13/02/1629	1-Necroscopi	m	60	51-70	0
405	14/02/1629	2-Medici collegiati	m	70	51-70	0	7
406	14/02/1629	2-Medici collegiati	f	70	51-70	0
407	14/02/1629	2-Medici collegiati	f	35	31-50	febbre_etica		febbre etica
408	14/02/1629	1-Necroscopi	f	63	51-70	0
409	14/02/1629	1-Necroscopi	f	50	31-50	Febbre_con_sintomi_resp
410	14/02/1629	1-Necroscopi	m	96	> 70	0
411	14/02/1629	1-Necroscopi	f	90	> 70	0
412	14/02/1629	1-Necroscopi	m	12	11-30	Senza_spec_coinv_organo		febre lunga
414	14/02/1629	1-Necroscopi	f	26	11-30	0
415	14/02/1629	1-Necroscopi	m	22	11-30	0
416	15/02/1629	2-Medici collegiati	m	12	11-30	Senza_spec_coinv_organo		febre
417	15/02/1629	2-Medici collegiati	f	70	51-70	0	61
418	15/02/1629	2-Medici collegiati	f	17	11-30	0
419	15/02/1629	2-Medici collegiati	m	28	11-30	0
420	15/02/1629	2-Medici collegiati	m	40	31-50	0
421	15/02/1629	2-Medici collegiati	m	60	51-70	Senza_spec_coinv_organo		febre
422	15/02/1629	1-Necroscopi	m	5	0-10	Senza_spec_coinv_organo		febre acuta
423	15/02/1629	1-Necroscopi	m	10	0-10	0
424	15/02/1629	1-Necroscopi	f	50	31-50	0
425	15/02/1629	1-Necroscopi	f	65	51-70	Senza_spec_coinv_organo		febre acuta
426	15/02/1629	1-Necroscopi	m	50	31-50	0
427	15/02/1629	1-Necroscopi	f	50	31-50	0
428	16/02/1629	2-Medici collegiati	m	38	31-50	Senza_spec_coinv_organo		febre acuta maligna
429	16/02/1629	1-Necroscopi	m	75	> 70	0
430	16/02/1629	2-Medici collegiati	m	20	11-30	0
431	16/02/1629	1-Necroscopi	m	60	51-70	0
432	16/02/1629	1-Necroscopi	m	6	0-10	Senza_spec_coinv_organo		febre lunga
433	16/02/1629	1-Necroscopi	f	88	> 70	Senza_spec_coinv_organo		febre acuta
434	16/02/1629	1-Necroscopi	f	18	11-30	0
435	16/02/1629	1-Necroscopi	f	65	51-70	Senza_spec_coinv_organo		febre acuta
436	16/02/1629	1-Necroscopi	m	25	11-30	Senza_spec_coinv_organo		febre acuta
437	16/02/1629	1-Necroscopi	m	30	11-30	Senza_spec_coinv_organo		febre continua
438	16/02/1629	1-Necroscopi	m	0	0-10	0
439	17/02/1629	1-Necroscopi	m	66	51-70	0
440	17/02/1629	1-Necroscopi	m	25	11-30	0
441	17/02/1629	1-Necroscopi	m	50	31-50	Senza_spec_coinv_organo		febre acuta
442	17/02/1629	1-Necroscopi	m	70	51-70	0
443	17/02/1629	1-Necroscopi	m	60	51-70	0
444	17/02/1629	1-Necroscopi	m	3	0-10	0
445	17/02/1629	2-Medici collegiati	f	60	51-70	Senza_spec_coinv_organo	11	febre acuta maligna
446	17/02/1629	2-Medici collegiati	m	26	11-30	Senza_spec_coinv_organo	15	febre acuta
447	17/02/1629	2-Medici collegiati	f	16	11-30	Senza_spec_coinv_organo		febre continua
448	17/02/1629	1-Necroscopi	m	45	31-50	Febbre_con_sintomi_resp
449	17/02/1629	1-Necroscopi	m	36	31-50	Senza_spec_coinv_organo		febre continua
450	17/02/1629	1-Necroscopi	f	60	51-70	Senza_spec_coinv_organo		febre lunga
451	17/02/1629	1-Necroscopi	m	70	51-70	Senza_spec_coinv_organo		febre acuta
452	17/02/1629	1-Necroscopi	f	56	51-70	0
453	17/02/1629	1-Necroscopi	f	60	51-70	0
454	17/02/1629	1-Necroscopi	f	25	11-30	0
455	17/02/1629	1-Necroscopi	f	80	> 70	Febbre_con_sintomi_resp
456	17/02/1629	1-Necroscopi	m	80	> 70	Febbre_con_sintomi_resp
457	17/02/1629	1-Necroscopi	f	68	51-70	Senza_spec_coinv_organo		febre lunga
458	18/02/1629	2-Medici collegiati	m	25	11-30	Senza_spec_coinv_organo	14	febre acuta
459	18/02/1629	1-Necroscopi	f	0	0-10	0
460	19/02/1629	2-Medici collegiati	m	52	51-70	Febbre_con_sintomi_resp	30
461	19/02/1629	2-Medici collegiati	m			Senza_spec_coinv_organo	14	febbre terzana
462	19/02/1629	1-Necroscopi	f	50	31-50	Senza_spec_coinv_organo		febre acuta
463	19/02/1629	1-Necroscopi	f	60	51-70	0
464	19/02/1629	1-Necroscopi	m	70	51-70	0
465	19/02/1629	1-Necroscopi	m	25	11-30	0
466	19/02/1629	1-Necroscopi	m	30	11-30	0
467	19/02/1629	1-Necroscopi	m	35	31-50	0
468	20/02/1629	2-Medici collegiati	f	53	51-70	Senza_spec_coinv_organo		febre lunga
469	20/02/1629	2-Medici collegiati	m	32	31-50	febbre_etica		febbre etica
470	20/02/1629	2-Medici collegiati	f	50	31-50	0
471	20/02/1629	2-Medici collegiati	f	50	31-50	0
472	20/02/1629	2-Medici collegiati	m	50	31-50	0
473	20/02/1629	1-Necroscopi	m	90	> 70	Febbre_con_sintomi_resp
474	20/02/1629	1-Necroscopi	f	60	51-70	0
475	20/02/1629	1-Necroscopi	m	18	11-30	Febbre_con_sintomi_GI
476	20/02/1629	1-Necroscopi	m	22	11-30	Senza_spec_coinv_organo		febre acuta
477	20/02/1629	1-Necroscopi	m	60	51-70	Senza_spec_coinv_organo		febre acuta
478	20/02/1629	1-Necroscopi	f	12	11-30	Senza_spec_coinv_organo		febre lunga
479	21/02/1629	2-Medici collegiati	f	35	31-50	0	3
480	21/02/1629	2-Medici collegiati	f	65	51-70	0
481	21/02/1629	2-Medici collegiati	m	80	> 70	Senza_spec_coinv_organo		febre continua
482	21/02/1629	1-Necroscopi	m	80	> 70	Senza_spec_coinv_organo		febre acuta
483	22/02/1629	2-Medici collegiati	m	45	31-50	0	3
484	22/02/1629	2-Medici collegiati	f	7	0-10	Senza_spec_coinv_organo		febre continua
485	22/02/1629	2-Medici collegiati	f	45	31-50	0	4
486	22/02/1629	1-Necroscopi	m	10	0-10	0
487	22/02/1629	1-Necroscopi	m	40	31-50	0
488	22/02/1629	1-Necroscopi	f	45	31-50	febbre_etica		febbre etica
489	22/02/1629	1-Necroscopi	f	50	31-50	0
490	22/02/1629	1-Necroscopi	m	21	11-30	Senza_spec_coinv_organo		febre continua
491	22/02/1629	1-Necroscopi	m	24	11-30	Senza_spec_coinv_organo		febre acuta
492	23/02/1629	2-Medici collegiati	m	12	11-30	Senza_spec_coinv_organo		febre acuta
493	23/02/1629	2-Medici collegiati	f	40	31-50	0
494	23/02/1629	2-Medici collegiati	m	30	11-30	Senza_spec_coinv_organo		febre continua
495	23/02/1629	2-Medici collegiati	m	70	51-70	Senza_spec_coinv_organo		febre continua
496	23/02/1629	2-Medici collegiati	f	50	31-50	Senza_spec_coinv_organo	15	febre continua
497	23/02/1629	1-Necroscopi	m	30	11-30	0
498	23/02/1629	1-Necroscopi	f	60	51-70	0
499	23/02/1629	1-Necroscopi	f	75	> 70	0
500	23/02/1629	1-Necroscopi	f	25	11-30	febbre_etica		febbre etica
501	23/02/1629	1-Necroscopi	m	25	11-30	0
502	23/02/1629	1-Necroscopi	f	60	51-70	0
503	24/02/1629	2-Medici collegiati	m	36	31-50	Senza_spec_coinv_organo		febre acuta
504	24/02/1629	2-Medici collegiati	f	60	51-70	Senza_spec_coinv_organo	10	febre acuta maligna
505	24/02/1629	2-Medici collegiati	m	38	31-50	Senza_spec_coinv_organo		febre acuta maligna
506	24/02/1629	2-Medici collegiati	m	21	11-30	0
507	25/02/1629	2-Medici collegiati	f	25	11-30	0	17
508	25/02/1629	1-Necroscopi	f	34	31-50	0
509	25/02/1629	1-Necroscopi	m	28	11-30	0
510	25/02/1629	1-Necroscopi	m	22	11-30	0
511	25/02/1629	1-Necroscopi	m	32	31-50	0
512	26/02/1629	1-Necroscopi	f	45	31-50	Senza_spec_coinv_organo		febre acuta
513	26/02/1629	1-Necroscopi	m	55	51-70	Senza_spec_coinv_organo		febre continua
514	26/02/1629	1-Necroscopi	m	60	51-70	0
515	26/02/1629	2-Medici collegiati	f	26	11-30	Senza_spec_coinv_organo		febre peracuta
516	26/02/1629	2-Medici collegiati	m	20	11-30	febbre_etica	181	febbre etica
517	26/02/1629	2-Medici collegiati	m	75	> 70	Senza_spec_coinv_organo	181	febre lunga
518	26/02/1629	2-Medici collegiati	f	60	51-70	Senza_spec_coinv_organo		febre
519	26/02/1629	2-Medici collegiati	m	19	11-30	0
520	26/02/1629	2-Medici collegiati	m	18	11-30	0
521	26/02/1629	1-Necroscopi	m	44	31-50	0
522	26/02/1629	1-Necroscopi	m	16	11-30	0
523	26/02/1629	1-Necroscopi	m	45	31-50	0
524	26/02/1629	1-Necroscopi	m	42	31-50	Senza_spec_coinv_organo		febre acuta
525	26/02/1629	1-Necroscopi	f	7	0-10	0
526	26/02/1629	1-Necroscopi	f	23	11-30	0
527	26/02/1629	2-Medici collegiati	m	24	11-30	Senza_spec_coinv_organo		febre acuta
528	27/02/1629	2-Medici collegiati	m	36	31-50	Senza_spec_coinv_organo		febre acuta
529	27/02/1629	2-Medici collegiati	m	40	31-50	0
530	27/02/1629	2-Medici collegiati	m	50	31-50	Senza_spec_coinv_organo		febre acuta
531	27/02/1629	1-Necroscopi	m	23	11-30	febbre_etica		febbre etica
532	27/02/1629	1-Necroscopi	f	42	31-50	Febbre_con_sintomi_GI
533	27/02/1629	1-Necroscopi	m	8	0-10	0
534	27/02/1629	1-Necroscopi	f	66	51-70	0
535	28/02/1629	2-Medici collegiati	f	68	51-70	Senza_spec_coinv_organo		febre lunga
536	28/02/1629	2-Medici collegiati	f	65	51-70	0
537	28/02/1629	1-Necroscopi	f	34	31-50	Senza_spec_coinv_organo		febre acuta maligna
538	28/02/1629	1-Necroscopi	m	1	0-10	0
539	28/02/1629	1-Necroscopi	f	3	0-10	0
540	01/03/1629	2-Medici collegiati	m	60	51-70	0	3
541	01/03/1629	2-Medici collegiati	f	70	51-70	0
542	01/03/1629	1-Necroscopi	f	1	0-10	0
543	01/03/1629	1-Necroscopi	f	65	51-70	0
544	01/03/1629	1-Necroscopi	f	23	11-30	0
545	01/03/1629	1-Necroscopi	m	35	31-50	0
546	01/03/1629	1-Necroscopi	f	60	51-70	Senza_spec_coinv_organo		febre acuta
547	01/03/1629	2-Medici collegiati	m	45	31-50	Senza_spec_coinv_organo		febre maligna
548	02/03/1629	2-Medici collegiati	m	17	11-30	0
549	02/03/1629	2-Medici collegiati	m	45	31-50	Senza_spec_coinv_organo		febre acuta
550	02/03/1629	1-Necroscopi	m	30	11-30	0
551	02/03/1629	1-Necroscopi	m	14	11-30	0
552	02/03/1629	1-Necroscopi	m	14	11-30	0
553	02/03/1629	1-Necroscopi	f	18	11-30	0
554	03/03/1629	2-Medici collegiati	f	34	31-50	Senza_spec_coinv_organo		febre acuta
555	03/03/1629	2-Medici collegiati	m	50	31-50	Senza_spec_coinv_organo		febre peracuta
556	03/03/1629	2-Medici collegiati	f	27	11-30	0
557	03/03/1629	1-Necroscopi	m	19	11-30	Senza_spec_coinv_organo		febre continua
558	03/03/1629	1-Necroscopi	m	6	0-10	Senza_spec_coinv_organo		febre
559	03/03/1629	1-Necroscopi	m	49	31-50	0
560	04/03/1629	2-Medici collegiati	m	45	31-50	Senza_spec_coinv_organo		febre acuta maligna
561	04/03/1629	1-Necroscopi	m	60	51-70	Senza_spec_coinv_organo		febre acuta
562	04/03/1629	1-Necroscopi	m	14	11-30	0
563	04/03/1629	1-Necroscopi	m	80	> 70	0
564	04/03/1629	1-Necroscopi	f	14	11-30	febbre_etica		febbre etica
565	04/03/1629	1-Necroscopi	f	22	11-30	0
566	04/03/1629	1-Necroscopi	m	45	31-50	0
567	04/03/1629	1-Necroscopi	m	45	31-50	0
568	05/03/1629	2-Medici collegiati	m	30	11-30	0
569	05/03/1629	2-Medici collegiati	m	70	51-70	Senza_spec_coinv_organo		febre acuta
570	05/03/1629	2-Medici collegiati	f	26	11-30	0	181
571	05/03/1629	2-Medici collegiati	f	50	31-50	0
572	05/03/1629	2-Medici collegiati	m	50	31-50	Senza_spec_coinv_organo		febre acuta maligna
573	05/03/1629	1-Necroscopi	f	60	51-70	Senza_spec_coinv_organo		febre continua
574	05/03/1629	1-Necroscopi	f	40	31-50	0
575	05/03/1629	1-Necroscopi	m	16	11-30	0
576	05/03/1629	1-Necroscopi	m	50	31-50	Senza_spec_coinv_organo		febre acuta
577	05/03/1629	1-Necroscopi	m	8	0-10	0
578	05/03/1629	1-Necroscopi	m	3	0-10	0
579	06/03/1629	2-Medici collegiati	m	80	> 70	Senza_spec_coinv_organo		febre
580	06/03/1629	2-Medici collegiati	m	47	31-50	Senza_spec_coinv_organo		febre acuta maligna
581	06/03/1629	2-Medici collegiati	m	78	> 70	0
582	06/03/1629	2-Medici collegiati	f	28	11-30	Senza_spec_coinv_organo		febre
583	06/03/1629	2-Medici collegiati	f	30	11-30	Senza_spec_coinv_organo	12	febre acuta
584	06/03/1629	1-Necroscopi	m	65	51-70	0
585	06/03/1629	1-Necroscopi	m	70	51-70	0
586	07/03/1629	2-Medici collegiati	f	17	11-30	0
587	07/03/1629	2-Medici collegiati	f	25	11-30	0	3
588	07/03/1629	2-Medici collegiati	f	65	51-70	0
589	07/03/1629	2-Medici collegiati	f	20	11-30	0
590	07/03/1629	1-Necroscopi	m	10	0-10	Senza_spec_coinv_organo		febre continua
591	07/03/1629	1-Necroscopi	f	7	0-10	0
592	07/03/1629	1-Necroscopi	f	24	11-30	0
593	07/03/1629	1-Necroscopi	m	45	31-50	0
594	07/03/1629	1-Necroscopi	m	5	0-10	0
595	08/03/1629	1-Necroscopi	f	12	11-30	Senza_spec_coinv_organo		febre acuta
596	08/03/1629	1-Necroscopi	m	14	11-30	Senza_spec_coinv_organo		febre acuta
597	08/03/1629	2-Medici collegiati	f	20	11-30	Febbre_con_sintomi_resp
598	08/03/1629	2-Medici collegiati	m	28	11-30	Senza_spec_coinv_organo	10	febre acuta
599	08/03/1629	2-Medici collegiati	m			0
600	08/03/1629	2-Medici collegiati	f	65	51-70	0
601	08/03/1629	2-Medici collegiati	f	60	51-70	0
602	08/03/1629	2-Medici collegiati	m	50	31-50	0
603	08/03/1629	1-Necroscopi	m	64	51-70	Febbre_con_sintomi_resp
604	08/03/1629	1-Necroscopi	f	70	51-70	0
605	08/03/1629	1-Necroscopi	m	40	31-50	Senza_spec_coinv_organo		febre continua
606	08/03/1629	1-Necroscopi	m	35	31-50	0
607	08/03/1629	1-Necroscopi	m	54	51-70	0
608	08/03/1629	1-Necroscopi	m	48	31-50	0
609	08/03/1629	1-Necroscopi	m	70	51-70	Senza_spec_coinv_organo		febre continua
610	09/03/1629	2-Medici collegiati	m	50	31-50	Febbre_con_sintomi_GI
611	09/03/1629	2-Medici collegiati	f	52	51-70	Senza_spec_coinv_organo		febre acuta
612	09/03/1629	2-Medici collegiati	m	45	31-50	febbre_etica		febbre etica
613	09/03/1629	1-Necroscopi	f	0	0-10	0
614	09/03/1629	1-Necroscopi	f	20	11-30	0
615	09/03/1629	1-Necroscopi	f	55	51-70	0
616	09/03/1629	1-Necroscopi	f	5	0-10	0
617	09/03/1629	1-Necroscopi	f	76	> 70	0
618	10/03/1629	2-Medici collegiati	m	55	51-70	Febbre_con_sintomi_resp
619	10/03/1629	1-Necroscopi	m	58	51-70	0
620	10/03/1629	1-Necroscopi	m	19	11-30	febbre_etica		febbre etica
621	10/03/1629	1-Necroscopi	m	45	31-50	0
622	10/03/1629	1-Necroscopi	m	55	51-70	0
623	11/03/1629	2-Medici collegiati	f	50	31-50	Febbre_con_sintomi_GI
624	11/03/1629	2-Medici collegiati	m	48	31-50	Senza_spec_coinv_organo		febre acuta
625	11/03/1629	1-Necroscopi	f	25	11-30	0
626	11/03/1629	1-Necroscopi	f	70	51-70	0
627	11/03/1629	1-Necroscopi	m	35	31-50	Senza_spec_coinv_organo		febre acuta
628	12/03/1629	2-Medici collegiati	f	10	0-10	Senza_spec_coinv_organo		febre
629	12/03/1629	2-Medici collegiati	f	29	11-30	0	10
630	12/03/1629	2-Medici collegiati	f	90	> 70	0
631	12/03/1629	2-Medici collegiati	f	95	> 70	Febbre_con_sintomi_resp
632	12/03/1629	1-Necroscopi	m	18	11-30	Senza_spec_coinv_organo		febre acuta
633	12/03/1629	1-Necroscopi	f	54	51-70	Senza_spec_coinv_organo		febre acuta
634	12/03/1629	1-Necroscopi	f	25	11-30	0
635	12/03/1629	1-Necroscopi	m	60	51-70	0
636	12/03/1629	1-Necroscopi	m	18	11-30	Senza_spec_coinv_organo		febre acuta
637	13/03/1629	1-Necroscopi	f			0
638	13/03/1629	1-Necroscopi	f	32	31-50	Senza_spec_coinv_organo		febre continua
639	13/03/1629	1-Necroscopi	f			0
640	13/03/1629	1-Necroscopi	m	2	0-10	0
641	13/03/1629	1-Necroscopi	m	45	31-50	0
642	13/03/1629	1-Necroscopi	m	3	0-10	febbre_etica		febbre etica
643	13/03/1629	1-Necroscopi	f	60	51-70	0
644	13/03/1629	1-Necroscopi	m	50	31-50	0
645	13/03/1629	1-Necroscopi	m	60	51-70	0
646	14/03/1629	2-Medici collegiati	m	50	31-50	0
647	14/03/1629	1-Necroscopi	f	4	0-10	0
648	14/03/1629	1-Necroscopi	f	3	0-10	Senza_spec_coinv_organo		febre lunga
649	14/03/1629	1-Necroscopi	m	65	51-70	0
650	14/03/1629	1-Necroscopi	m	35	31-50	0
651	14/03/1629	1-Necroscopi	m	65	51-70	0
652	14/03/1629	1-Necroscopi	m	16	11-30	Senza_spec_coinv_organo		febre acuta
653	14/03/1629	1-Necroscopi	m	45	31-50	Senza_spec_coinv_organo		febre continua
654	14/03/1629	1-Necroscopi	f	36	31-50	0
655	14/03/1629	1-Necroscopi	m	35	31-50	0
656	14/03/1629	1-Necroscopi	m	50	31-50	0
657	15/03/1629	2-Medici collegiati	f	75	> 70	Senza_spec_coinv_organo		febre acuta
658	15/03/1629	2-Medici collegiati	m	50	31-50	Senza_spec_coinv_organo		febre lunga
659	15/03/1629	2-Medici collegiati	m	3	0-10	0
660	15/03/1629	2-Medici collegiati	m	62	51-70	0
661	15/03/1629	2-Medici collegiati	m	19	11-30	Senza_spec_coinv_organo		febre maligna
662	15/03/1629	1-Necroscopi	f	60	51-70	0
663	16/03/1629	2-Medici collegiati	f	32	31-50	Senza_spec_coinv_organo		febre acuta
664	16/03/1629	2-Medici collegiati	m	40	31-50	Senza_spec_coinv_organo	7	febre acuta
665	16/03/1629	2-Medici collegiati	f	40	31-50	0
666	16/03/1629	2-Medici collegiati	m			Senza_spec_coinv_organo		febre acuta
667	16/03/1629	2-Medici collegiati	f	16	11-30	0
668	16/03/1629	2-Medici collegiati	f	22	11-30	febbre_etica		febbre etica
669	16/03/1629	1-Necroscopi	f	65	51-70	Febbre_con_sintomi_GI
670	16/03/1629	1-Necroscopi	m	85	> 70	Senza_spec_coinv_organo		febre acuta
671	16/03/1629	1-Necroscopi	m	14	11-30	febbre_etica		febbre etica
672	16/03/1629	1-Necroscopi	m	33	31-50	Senza_spec_coinv_organo		febre lunga
673	16/03/1629	1-Necroscopi	m	38	31-50	0
674	17/03/1629	2-Medici collegiati	m	40	31-50	Senza_spec_coinv_organo		febre acuta maligna
675	17/03/1629	1-Necroscopi	f	46	31-50	0
676	17/03/1629	1-Necroscopi	m	56	51-70	0
677	17/03/1629	1-Necroscopi	m	87	> 70	0
678	18/03/1629	2-Medici collegiati	m	58	51-70	Senza_spec_coinv_organo		febre acuta
679	18/03/1629	1-Necroscopi	m	3	0-10	0
680	18/03/1629	1-Necroscopi	m	57	51-70	0
681	18/03/1629	1-Necroscopi	f	9	0-10	0
682	18/03/1629	1-Necroscopi	m	30	11-30	Senza_spec_coinv_organo		febre acuta
683	18/03/1629	1-Necroscopi	m	38	31-50	0
684	18/03/1629	1-Necroscopi	f	75	> 70	Febbre_con_sintomi_resp
685	18/03/1629	1-Necroscopi	f	60	51-70	Senza_spec_coinv_organo		febre acuta
686	19/03/1629	2-Medici collegiati	f	60	51-70	0
687	19/03/1629	2-Medici collegiati	f	13	11-30	0
688	19/03/1629	1-Necroscopi	m	40	31-50	0
689	19/03/1629	1-Necroscopi	m	2	0-10	0
690	19/03/1629	1-Necroscopi	m	20	11-30	Senza_spec_coinv_organo		febre acuta
691	19/03/1629	1-Necroscopi	m	60	51-70	Febbre_con_sintomi_resp
692	20/03/1629	2-Medici collegiati	f	45	31-50	0
693	20/03/1629	2-Medici collegiati	m	50	31-50	Senza_spec_coinv_organo		febre acuta
694	20/03/1629	1-Necroscopi	m	60	51-70	Senza_spec_coinv_organo		febbre terzana
695	20/03/1629	1-Necroscopi	f	40	31-50	Senza_spec_coinv_organo		febre lunga
696	20/03/1629	1-Necroscopi	f	0	0-10	0
697	21/03/1629	2-Medici collegiati	f	60	51-70	0
698	21/03/1629	2-Medici collegiati	m	35	31-50	Senza_spec_coinv_organo		febre acuta
699	21/03/1629	1-Necroscopi	m	0	0-10	0
700	21/03/1629	1-Necroscopi	m	35	31-50	Senza_spec_coinv_organo		febre continua
701	21/03/1629	1-Necroscopi	m	22	11-30	Senza_spec_coinv_organo		febre acuta
702	22/03/1629	1-Necroscopi	f	18	11-30	0
703	22/03/1629	1-Necroscopi	f	4	0-10	0
704	22/03/1629	1-Necroscopi	f	62	51-70	0
705	22/03/1629	1-Necroscopi	f	3	0-10	0
706	23/03/1629	1-Necroscopi	m	30	11-30	Senza_spec_coinv_organo		febre acuta
707	23/03/1629	1-Necroscopi	m	35	31-50	0
708	23/03/1629	2-Medici collegiati	m	42	31-50	0	2
709	23/03/1629	2-Medici collegiati	f	52	51-70	0
710	23/03/1629	2-Medici collegiati	f	54	51-70	febbre_etica		febbre etica
711	23/03/1629	2-Medici collegiati	m	28	11-30	Senza_spec_coinv_organo	7	febre acuta maligna
712	23/03/1629	2-Medici collegiati	f	22	11-30	Senza_spec_coinv_organo		febre acuta
713	23/03/1629	2-Medici collegiati	m	57	51-70	Senza_spec_coinv_organo		febre acuta maligna
714	23/03/1629	1-Necroscopi	f	60	51-70	0
715	23/03/1629	1-Necroscopi	f	40	31-50	0
716	23/03/1629	1-Necroscopi	f	63	51-70	febbre_etica		febbre etica
717	23/03/1629	1-Necroscopi	m	85	> 70	0
718	23/03/1629	1-Necroscopi	m	43	31-50	Febbre_con_sintomi_resp
719	23/03/1629	1-Necroscopi	m	3	0-10	febbre_etica		febbre etica
720	24/03/1629	2-Medici collegiati	f	60	51-70	Senza_spec_coinv_organo	7	febre acuta
721	24/03/1629	1-Necroscopi	f	100	> 70	0
722	24/03/1629	1-Necroscopi	m	30	11-30	Senza_spec_coinv_organo		febre frenetica
723	24/03/1629	1-Necroscopi	m	6	0-10	0
724	24/03/1629	1-Necroscopi	m	84	> 70	0
725	24/03/1629	1-Necroscopi	m	75	> 70	Senza_spec_coinv_organo		febre acuta
726	24/03/1629	1-Necroscopi	f	4	0-10	0
727	24/03/1629	1-Necroscopi	f	2	0-10	0
728	24/03/1629	1-Necroscopi	m	29	11-30	Senza_spec_coinv_organo		febre acuta
729	25/03/1629	2-Medici collegiati	m	35	31-50	0
730	25/03/1629	2-Medici collegiati	f	20	11-30	0
731	25/03/1629	2-Medici collegiati	f	70	51-70	0
732	25/03/1629	1-Necroscopi	m	28	11-30	0
733	25/03/1629	1-Necroscopi	f	30	11-30	0
734	25/03/1629	1-Necroscopi	m	45	31-50	0
735	25/03/1629	1-Necroscopi	m	60	51-70	0
736	25/03/1629	1-Necroscopi	f	65	51-70	Febbre_con_sintomi_resp
737	25/03/1629	1-Necroscopi	f	50	31-50	Senza_spec_coinv_organo		febre acuta
738	25/03/1629	1-Necroscopi	f	0	0-10	0
739	25/03/1629	1-Necroscopi	m	20	11-30	0
740	25/03/1629	1-Necroscopi	f	7	0-10	0
741	26/03/1629	2-Medici collegiati	f	10	0-10	Senza_spec_coinv_organo		febre
742	26/03/1629	2-Medici collegiati	m	64	51-70	Senza_spec_coinv_organo		febre acuta
743	26/03/1629	2-Medici collegiati	f	40	31-50	0
744	26/03/1629	2-Medici collegiati	f	11	11-30	Senza_spec_coinv_organo	20	febre acuta
745	26/03/1629	2-Medici collegiati	f	52	51-70	Senza_spec_coinv_organo	15	febre acuta
746	26/03/1629	1-Necroscopi	m	63	51-70	Febbre_con_sintomi_resp
747	26/03/1629	1-Necroscopi	m	31	31-50	Senza_spec_coinv_organo		febre acuta
748	26/03/1629	1-Necroscopi	f	95	> 70	0
749	27/03/1629	2-Medici collegiati	f	18	11-30	Senza_spec_coinv_organo		febre continua
750	27/03/1629	2-Medici collegiati	m	80	> 70	0	20
751	27/03/1629	2-Medici collegiati	m	0	0-10	0
752	27/03/1629	1-Necroscopi	f	60	51-70	0
753	27/03/1629	1-Necroscopi	m	60	51-70	0
754	27/03/1629	1-Necroscopi	f	60	51-70	0
755	27/03/1629	1-Necroscopi	f	65	51-70	Senza_spec_coinv_organo		febre continua
756	27/03/1629	1-Necroscopi	m	30	11-30	Febbre_con_sintomi_resp
757	27/03/1629	1-Necroscopi	f	13	11-30	Senza_spec_coinv_organo		febre acuta
758	27/03/1629	1-Necroscopi	f	70	51-70	0
759	27/03/1629	1-Necroscopi	m	40	31-50	febbre_etica		febbre etica
760	28/03/1629	2-Medici collegiati	m	78	> 70	0
761	28/03/1629	2-Medici collegiati	m	64	51-70	Senza_spec_coinv_organo		febre acuta maligna
762	28/03/1629	2-Medici collegiati	m	56	51-70	Senza_spec_coinv_organo	7	febre acuta maligna
763	28/03/1629	2-Medici collegiati	m	20	11-30	Senza_spec_coinv_organo		febre acuta
764	28/03/1629	1-Necroscopi	m	30	11-30	Senza_spec_coinv_organo		febre acuta
765	28/03/1629	1-Necroscopi	f	80	> 70	0
766	28/03/1629	1-Necroscopi	f	35	31-50	Senza_spec_coinv_organo		febre acuta
767	28/03/1629	1-Necroscopi	m	28	11-30	0
768	29/03/1629	2-Medici collegiati	f	60	51-70	0
769	29/03/1629	2-Medici collegiati	f	50	31-50	Senza_spec_coinv_organo		febre peracuta
770	29/03/1629	2-Medici collegiati	f	20	11-30	Senza_spec_coinv_organo	20	febre acuta
771	29/03/1629	1-Necroscopi	f	70	51-70	Febbre_con_sintomi_resp
772	29/03/1629	1-Necroscopi	f	50	31-50	0
773	29/03/1629	1-Necroscopi	f	35	31-50	febbre_etica		febbre etica
774	29/03/1629	1-Necroscopi	m	7	0-10	0
775	29/03/1629	1-Necroscopi	m	50	31-50	0
776	29/03/1629	1-Necroscopi	m	25	11-30	Senza_spec_coinv_organo		febre acuta
777	30/03/1629	2-Medici collegiati	f	40	31-50	Febbre_con_sintomi_resp	14
778	30/03/1629	2-Medici collegiati	m	60	51-70	0
779	30/03/1629	1-Necroscopi	f	50	31-50	0
780	30/03/1629	1-Necroscopi	m	10	0-10	febbre_etica		febbre etica
781	30/03/1629	1-Necroscopi	f	10	0-10	Senza_spec_coinv_organo		febre lunga
782	30/03/1629	1-Necroscopi	f	30	11-30	0
783	30/03/1629	1-Necroscopi	m	11	11-30	Senza_spec_coinv_organo		febre lunga
784	30/03/1629	1-Necroscopi	m	30	11-30	Senza_spec_coinv_organo		febre continua
785	31/03/1629	2-Medici collegiati	m	26	11-30	0
786	31/03/1629	2-Medici collegiati	m	40	31-50	Senza_spec_coinv_organo		febre acuta
787	31/03/1629	2-Medici collegiati	f	14	11-30	0
788	31/03/1629	2-Medici collegiati	f	6	0-10	Senza_spec_coinv_organo		febre acuta maligna
789	31/03/1629	2-Medici collegiati	m	11	11-30	Senza_spec_coinv_organo		febre acuta
790	31/03/1629	2-Medici collegiati	f	30	11-30	Febbre_esant
791	31/03/1629	1-Necroscopi	m	60	51-70	0
792	31/03/1629	1-Necroscopi	f	80	> 70	0
793	31/03/1629	1-Necroscopi	m	60	51-70	0
794	01/04/1629	2-Medici collegiati	m	45	31-50	Senza_spec_coinv_organo		febre continua
795	01/04/1629	1-Necroscopi	m	80	> 70	0
796	01/04/1629	1-Necroscopi	f	46	31-50	Senza_spec_coinv_organo		febre lunga
797	01/04/1629	1-Necroscopi	f	24	11-30	Senza_spec_coinv_organo		febre lunga
798	01/04/1629	1-Necroscopi	m	55	51-70	Senza_spec_coinv_organo		febre acuta
799	02/04/1629	2-Medici collegiati	m	18	11-30	0
800	02/04/1629	2-Medici collegiati	f	40	31-50	0
801	02/04/1629	2-Medici collegiati	f	56	51-70	0	4
802	02/04/1629	2-Medici collegiati	f	55	51-70	0	7
803	02/04/1629	2-Medici collegiati	f	15	11-30	0
804	02/04/1629	2-Medici collegiati	m	42	31-50	0
805	02/04/1629	2-Medici collegiati	f	93	> 70	Senza_spec_coinv_organo		febre acuta maligna
806	02/04/1629	2-Medici collegiati	m	45	31-50	Senza_spec_coinv_organo		febre acuta
807	02/04/1629	2-Medici collegiati	f	60	51-70	Senza_spec_coinv_organo		febre acuta
808	02/04/1629	1-Necroscopi	m	45	31-50	Senza_spec_coinv_organo		febre acuta
809	02/04/1629	1-Necroscopi	f	75	> 70	0
810	02/04/1629	1-Necroscopi	f	21	11-30	Senza_spec_coinv_organo		febre lunga
811	02/04/1629	1-Necroscopi	f	70	51-70	Febbre_con_sintomi_GI
812	02/04/1629	1-Necroscopi	m	25	11-30	Febbre_con_sintomi_resp
813	02/04/1629	1-Necroscopi	m	18	11-30	0
814	02/04/1629	1-Necroscopi	f	45	31-50	0
815	03/04/1629	2-Medici collegiati	m	60	51-70	Febbre_con_sintomi_GI
816	03/04/1629	2-Medici collegiati	m	55	51-70	Senza_spec_coinv_organo		febre acuta maligna
817	03/04/1629	2-Medici collegiati	f	20	11-30	0
818	03/04/1629	2-Medici collegiati	f	66	51-70	0	7
819	03/04/1629	1-Necroscopi	m	50	31-50	Senza_spec_coinv_organo		febre acuta
820	03/04/1629	1-Necroscopi	m	45	31-50	0
821	03/04/1629	1-Necroscopi	m	70	51-70	0
822	03/04/1629	1-Necroscopi	m	25	11-30	0
823	04/04/1629	2-Medici collegiati	f	56	51-70	0
824	04/04/1629	2-Medici collegiati	f	60	51-70	0
825	04/04/1629	2-Medici collegiati	f	50	31-50	Senza_spec_coinv_organo		febre peracuta
826	04/04/1629	2-Medici collegiati	m	60	51-70	Senza_spec_coinv_organo		febre peracuta
827	04/04/1629	2-Medici collegiati	f	5	0-10	febbre_etica		febbre etica
828	04/04/1629	1-Necroscopi	f	10	0-10	0
829	04/04/1629	1-Necroscopi	m	38	31-50	0
830	04/04/1629	1-Necroscopi	m	2	0-10	0
831	04/04/1629	1-Necroscopi	f	30	11-30	Senza_spec_coinv_organo		febre lunga
832	04/04/1629	1-Necroscopi	m	65	51-70	Senza_spec_coinv_organo		febre continua
833	05/04/1629	2-Medici collegiati	m	60	51-70	0
834	05/04/1629	1-Necroscopi	m	40	31-50	Senza_spec_coinv_organo		febre acuta
835	05/04/1629	1-Necroscopi	m	45	31-50	0
836	05/04/1629	1-Necroscopi	m	23	11-30	Senza_spec_coinv_organo		febre acuta
837	05/04/1629	1-Necroscopi	m	50	31-50	0
838	05/04/1629	1-Necroscopi	m	60	51-70	0
839	05/04/1629	1-Necroscopi	m	60	51-70	Febbre_con_sintomi_resp
840	05/04/1629	1-Necroscopi	m	22	11-30	0
841	06/04/1629	1-Necroscopi	m	70	51-70	0
842	06/04/1629	1-Necroscopi	m	40	31-50	0
843	06/04/1629	1-Necroscopi	f	45	31-50	Senza_spec_coinv_organo		febre lunga
844	06/04/1629	1-Necroscopi	f	2	0-10	0
845	06/04/1629	1-Necroscopi	m	26	11-30	0
846	06/04/1629	1-Necroscopi	m	70	51-70	Senza_spec_coinv_organo		febre acuta
847	06/04/1629	1-Necroscopi	m	35	31-50	0
848	07/04/1629	2-Medici collegiati	f			Senza_spec_coinv_organo		febbre terzana
849	07/04/1629	2-Medici collegiati	f	5	0-10	Febbre_con_sintomi_resp
850	07/04/1629	1-Necroscopi	m	80	> 70	0
851	07/04/1629	1-Necroscopi	m	70	51-70	Senza_spec_coinv_organo		febre acuta
852	07/04/1629	1-Necroscopi	m	45	31-50	0
853	07/04/1629	1-Necroscopi	f	5	0-10	0
854	07/04/1629	1-Necroscopi	f	8	0-10	Senza_spec_coinv_organo		febre acuta
855	07/04/1629	1-Necroscopi	m	20	11-30	0
856	07/04/1629	1-Necroscopi	f	30	11-30	Senza_spec_coinv_organo		febre lunga
857	07/04/1629	1-Necroscopi	f	30	11-30	Senza_spec_coinv_organo		febre lunga
858	07/04/1629	1-Necroscopi	m	9	0-10	0
859	08/04/1629	2-Medici collegiati	m	35	31-50	Senza_spec_coinv_organo	17	febre acuta maligna
860	08/04/1629	2-Medici collegiati	f	35	31-50	0	4
861	08/04/1629	2-Medici collegiati	m	70	51-70	Senza_spec_coinv_organo		febre peracuta
862	08/04/1629	2-Medici collegiati	f	94	> 70	0
863	08/04/1629	1-Necroscopi	m	38	31-50	Senza_spec_coinv_organo		febre continua
864	08/04/1629	1-Necroscopi	f	0	0-10	0
865	09/04/1629	2-Medici collegiati	f	65	51-70	Febbre_con_sintomi_GI
866	09/04/1629	2-Medici collegiati	m	50	31-50	febbre_etica		febbre etica
867	09/04/1629	2-Medici collegiati	m	16	11-30	Senza_spec_coinv_organo	3	febre acuta maligna
868	09/04/1629	2-Medici collegiati	m	70	51-70	Senza_spec_coinv_organo	4	febre acuta
869	09/04/1629	2-Medici collegiati	m	50	31-50	Senza_spec_coinv_organo		febre maligna
870	09/04/1629	2-Medici collegiati	m	20	11-30	febbre_etica	91	febbre etica
871	09/04/1629	1-Necroscopi	m	4	0-10	Senza_spec_coinv_organo		febre acuta
872	10/04/1629	2-Medici collegiati	m	41	31-50	Senza_spec_coinv_organo	12	febre acuta
873	10/04/1629	2-Medici collegiati	m	50	31-50	Senza_spec_coinv_organo	11	febre acuta maligna
874	10/04/1629	1-Necroscopi	f	50	31-50	Senza_spec_coinv_organo		febre lunga
875	10/04/1629	1-Necroscopi	m	20	11-30	0
876	10/04/1629	1-Necroscopi	f	17	11-30	0
877	11/04/1629	2-Medici collegiati	m	35	31-50	Senza_spec_coinv_organo	3	febre acuta maligna
878	11/04/1629	1-Necroscopi	m	5	0-10	0
879	11/04/1629	1-Necroscopi	f	50	31-50	0
880	11/04/1629	1-Necroscopi	f	16	11-30	0
881	11/04/1629	1-Necroscopi	m	30	11-30	0
882	11/04/1629	1-Necroscopi	m	4	0-10	0
883	11/04/1629	1-Necroscopi	m	90	> 70	0
884	11/04/1629	1-Necroscopi	m	2	0-10	0
885	11/04/1629	1-Necroscopi	f	70	51-70	0
886	11/04/1629	1-Necroscopi	m	0	0-10	0
887	12/04/1629	2-Medici collegiati	m	33	31-50	Senza_spec_coinv_organo		febre acuta
888	12/04/1629	2-Medici collegiati	f	40	31-50	0
889	12/04/1629	1-Necroscopi	m	0	0-10	0
890	12/04/1629	1-Necroscopi	m	65	51-70	0
891	12/04/1629	1-Necroscopi	m	3	0-10	febbre_etica		febbre etica
892	13/04/1629	2-Medici collegiati	m	60	51-70	0	91
893	13/04/1629	1-Necroscopi	f	2	0-10	0
894	13/04/1629	1-Necroscopi	m	24	11-30	Senza_spec_coinv_organo		febre acuta
895	14/04/1629	2-Medici collegiati	m	4	0-10	Febbre_con_sintomi_resp	3
896	14/04/1629	2-Medici collegiati	f	20	11-30	0
897	14/04/1629	2-Medici collegiati	m	35	31-50	0
898	14/04/1629	2-Medici collegiati	m	55	51-70	Senza_spec_coinv_organo		febre acuta maligna
899	14/04/1629	2-Medici collegiati	m	60	51-70	0
900	14/04/1629	1-Necroscopi	m	64	51-70	Senza_spec_coinv_organo		febre acuta
901	14/04/1629	1-Necroscopi	f	8	0-10	Senza_spec_coinv_organo		febre lunga
902	14/04/1629	1-Necroscopi	m	95	> 70	Senza_spec_coinv_organo		febre acuta
903	15/04/1629	1-Necroscopi	m	8	0-10	0
904	15/04/1629	1-Necroscopi	m	2	0-10	0
905	15/04/1629	1-Necroscopi	m	11	11-30	Senza_spec_coinv_organo		febre lunga
906	15/04/1629	1-Necroscopi	m	2	0-10	0
907	15/04/1629	1-Necroscopi	f	36	31-50	0
908	15/04/1629	1-Necroscopi	m	55	51-70	0
909	15/04/1629	1-Necroscopi	m	50	31-50	Senza_spec_coinv_organo		febre acuta
910	15/04/1629	1-Necroscopi	m	3	0-10	0
911	15/04/1629	1-Necroscopi	f	30	11-30	0
912	15/04/1629	1-Necroscopi	m	55	51-70	0
913	15/04/1629	2-Medici collegiati	m	87	> 70	0
914	16/04/1629	2-Medici collegiati	m	55	51-70	Senza_spec_coinv_organo		febre acuta
915	16/04/1629	2-Medici collegiati	m	60	51-70	0	18
916	16/04/1629	2-Medici collegiati	m	55	51-70	Senza_spec_coinv_organo		febre acuta
917	16/04/1629	2-Medici collegiati	m	24	11-30	Senza_spec_coinv_organo	14	febre acuta maligna
918	16/04/1629	2-Medici collegiati	f	5	0-10	Senza_spec_coinv_organo	14	febre acuta
919	16/04/1629	1-Necroscopi	f	2	0-10	0
920	16/04/1629	1-Necroscopi	m	11	11-30	0
921	16/04/1629	1-Necroscopi	f	60	51-70	Febbre_con_sintomi_resp
922	16/04/1629	1-Necroscopi	f	8	0-10	0
923	16/04/1629	1-Necroscopi	f	7	0-10	Senza_spec_coinv_organo		febre acuta
924	16/04/1629	1-Necroscopi	f	50	31-50	0
925	16/04/1629	1-Necroscopi	f	16	11-30	0
926	17/04/1629	2-Medici collegiati	f	70	51-70	Senza_spec_coinv_organo	3	febre continua
927	17/04/1629	2-Medici collegiati	f	50	31-50	Senza_spec_coinv_organo		febre continua
928	17/04/1629	2-Medici collegiati	m	45	31-50	febbre_etica		febbre etica
929	17/04/1629	2-Medici collegiati	m	20	11-30	0
930	17/04/1629	2-Medici collegiati	m	60	51-70	Senza_spec_coinv_organo	7	febre continua
931	17/04/1629	2-Medici collegiati	f	80	> 70	Senza_spec_coinv_organo	17	febre continua
932	17/04/1629	1-Necroscopi	f	70	51-70	0
933	17/04/1629	1-Necroscopi	m	0	0-10	0
934	17/04/1629	1-Necroscopi	m	5	0-10	febbre_etica		febbre etica
935	17/04/1629	1-Necroscopi	f	60	51-70	Febbre_con_sintomi_resp
936	17/04/1629	1-Necroscopi	f	50	31-50	0
937	18/04/1629	2-Medici collegiati	m	40	31-50	Senza_spec_coinv_organo		febre acuta
938	18/04/1629	2-Medici collegiati	f	50	31-50	0
939	18/04/1629	2-Medici collegiati	f	60	51-70	0
940	18/04/1629	1-Necroscopi	m	18	11-30	Senza_spec_coinv_organo		febre acuta
941	18/04/1629	1-Necroscopi	f	0	0-10	0
942	18/04/1629	1-Necroscopi	f	35	31-50	Febbre_esant
943	18/04/1629	1-Necroscopi	f	6	0-10	0
944	18/04/1629	1-Necroscopi	f	75	> 70	0
945	18/04/1629	1-Necroscopi	m	65	51-70	Senza_spec_coinv_organo		febre acuta
946	18/04/1629	1-Necroscopi	f	4	0-10	febbre_etica		febbre etica
947	18/04/1629	1-Necroscopi	m	75	> 70	0
948	19/04/1629	2-Medici collegiati	f	55	51-70	0
949	19/04/1629	2-Medici collegiati	f			0
950	19/04/1629	1-Necroscopi	f	70	51-70	0
951	19/04/1629	1-Necroscopi	m	80	> 70	0
952	19/04/1629	1-Necroscopi	f	65	51-70	0
953	19/04/1629	1-Necroscopi	f	4	0-10	Senza_spec_coinv_organo		febre acuta
954	20/04/1629	2-Medici collegiati	f	6	0-10	0	5
955	20/04/1629	1-Necroscopi	f	100	> 70	0
956	20/04/1629	1-Necroscopi	f	80	> 70	0
957	20/04/1629	1-Necroscopi	m	35	31-50	Senza_spec_coinv_organo		febre continua
958	20/04/1629	1-Necroscopi	f	35	31-50	Senza_spec_coinv_organo		febre acuta
959	20/04/1629	1-Necroscopi	m	3	0-10	Senza_spec_coinv_organo		febre acuta
960	20/04/1629	1-Necroscopi	f	0	0-10	0
961	21/04/1629	2-Medici collegiati	m	67	51-70	Senza_spec_coinv_organo		febre acuta
962	21/04/1629	2-Medici collegiati	m	37	31-50	Senza_spec_coinv_organo		febre acuta
963	21/04/1629	2-Medici collegiati	f	46	31-50	Senza_spec_coinv_organo		febre acuta
964	21/04/1629	2-Medici collegiati	f	63	51-70	0
965	21/04/1629	2-Medici collegiati	f			Senza_spec_coinv_organo		febre lunga
966	21/04/1629	2-Medici collegiati	f	40	31-50	Senza_spec_coinv_organo		febre acuta
967	21/04/1629	2-Medici collegiati	m	17	11-30	Senza_spec_coinv_organo		febre continua
968	21/04/1629	1-Necroscopi	f	0	0-10	0
969	21/04/1629	1-Necroscopi	m			Febbre_con_sintomi_resp
970	21/04/1629	1-Necroscopi	f	100	> 70	0
971	21/04/1629	1-Necroscopi	f	80	> 70	0
972	21/04/1629	1-Necroscopi	f	45	31-50	0
973	21/04/1629	1-Necroscopi	m	1	0-10	0
974	21/04/1629	1-Necroscopi	m	75	> 70	0
975	21/04/1629	1-Necroscopi	m	45	31-50	0
976	21/04/1629	1-Necroscopi	f	70	51-70	Febbre_con_sintomi_GI
977	21/04/1629	1-Necroscopi	f	0	0-10	0
978	22/04/1629	2-Medici collegiati	m	60	51-70	Senza_spec_coinv_organo		febre acuta
979	22/04/1629	2-Medici collegiati	m	73	> 70	Senza_spec_coinv_organo	10	febre acuta maligna
980	22/04/1629	2-Medici collegiati	f	45	31-50	0
981	22/04/1629	2-Medici collegiati	m	60	51-70	0
982	22/04/1629	2-Medici collegiati	f	70	51-70	Senza_spec_coinv_organo	11	febre acuta
983	22/04/1629	2-Medici collegiati	f	50	31-50	Senza_spec_coinv_organo		febre acuta
984	22/04/1629	2-Medici collegiati	m	38	31-50	0	18
985	22/04/1629	1-Necroscopi	m	2	0-10	0
986	22/04/1629	1-Necroscopi	m	60	51-70	0
987	22/04/1629	1-Necroscopi	f	4	0-10	0
988	22/04/1629	1-Necroscopi	m	2	0-10	0
989	22/04/1629	1-Necroscopi	f	90	> 70	0
990	22/04/1629	1-Necroscopi	f	60	51-70	Senza_spec_coinv_organo		febre acuta
991	22/04/1629	1-Necroscopi	f	5	0-10	0
992	22/04/1629	1-Necroscopi	m	5	0-10	Senza_spec_coinv_organo		febre continua
993	22/04/1629	1-Necroscopi	m	7	0-10	Senza_spec_coinv_organo		febre lunga
994	22/04/1629	1-Necroscopi	m	56	51-70	Febbre_con_sintomi_resp
995	22/04/1629	1-Necroscopi	f	30	11-30	Senza_spec_coinv_organo		febre lunga
996	22/04/1629	1-Necroscopi	f	13	11-30	Senza_spec_coinv_organo		febre acuta
997	22/04/1629	1-Necroscopi	m	4	0-10	0
998	22/04/1629	1-Necroscopi	f	6	0-10	0
999	22/04/1629	1-Necroscopi	f	30	11-30	0
1000	22/04/1629	1-Necroscopi	m	50	31-50	Senza_spec_coinv_organo		febre acuta
1001	23/04/1629	2-Medici collegiati	f	43	31-50	Febbre_con_sintomi_GI
1002	23/04/1629	1-Necroscopi	m	55	51-70	0
1003	23/04/1629	1-Necroscopi	m	9	0-10	0
1004	23/04/1629	1-Necroscopi	f	55	51-70	Febbre_con_sintomi_resp
1005	23/04/1629	1-Necroscopi	f	26	11-30	Senza_spec_coinv_organo		febre acuta
1006	23/04/1629	1-Necroscopi	f	1	0-10	0
1007	23/04/1629	1-Necroscopi	m	6	0-10	0
1008	23/04/1629	1-Necroscopi	f	50	31-50	Senza_spec_coinv_organo		febre acuta
1009	23/04/1629	1-Necroscopi	m	70	51-70	0
1010	23/04/1629	1-Necroscopi	f	50	31-50	Senza_spec_coinv_organo		febre acuta
1011	23/04/1629	1-Necroscopi	f	0	0-10	0
1012	23/04/1629	1-Necroscopi	f	42	31-50	0
1013	23/04/1629	1-Necroscopi	m	22	11-30	0
1014	23/04/1629	1-Necroscopi	f	30	11-30	0
1015	23/04/1629	1-Necroscopi	m	35	31-50	Senza_spec_coinv_organo		febre maligna
1016	24/04/1629	2-Medici collegiati	m	9	0-10	0	9
1017	24/04/1629	2-Medici collegiati	f	40	31-50	0
1018	24/04/1629	1-Necroscopi	m	40	31-50	Senza_spec_coinv_organo		febre acuta
1019	24/04/1629	1-Necroscopi	m	5	0-10	0
1020	24/04/1629	1-Necroscopi	f	80	> 70	0
1021	24/04/1629	1-Necroscopi	m	3	0-10	0
1022	24/04/1629	1-Necroscopi	m	55	51-70	0
1023	24/04/1629	1-Necroscopi	m	67	51-70	Senza_spec_coinv_organo		febre acuta
1024	24/04/1629	1-Necroscopi	f	77	> 70	0
1025	24/04/1629	1-Necroscopi	f	70	51-70	0
1026	25/04/1629	2-Medici collegiati	f	70	51-70	Senza_spec_coinv_organo		febre acuta
1027	25/04/1629	2-Medici collegiati	f	48	31-50	0
1028	25/04/1629	1-Necroscopi	f	45	31-50	Senza_spec_coinv_organo		febre acuta
1029	25/04/1629	1-Necroscopi	m	45	31-50	Senza_spec_coinv_organo		febre continua
1030	25/04/1629	1-Necroscopi	f	0	0-10	0
1031	25/04/1629	1-Necroscopi	f	30	11-30	Senza_spec_coinv_organo		febre continua
1032	25/04/1629	1-Necroscopi	m	0	0-10	0
1033	25/04/1629	1-Necroscopi	f	80	> 70	0
1034	26/04/1629	2-Medici collegiati	m	46	31-50	Senza_spec_coinv_organo		febre acuta maligna
1035	26/04/1629	2-Medici collegiati	f	36	31-50	Senza_spec_coinv_organo	14	febre acuta
1036	26/04/1629	1-Necroscopi	f	50	31-50	0
1037	26/04/1629	1-Necroscopi	m	12	11-30	Senza_spec_coinv_organo		febre lunga
1038	26/04/1629	1-Necroscopi	f	2	0-10	0
1039	26/04/1629	1-Necroscopi	f	8	0-10	0
1040	26/04/1629	1-Necroscopi	m	50	31-50	0
1041	26/04/1629	1-Necroscopi	m	20	11-30	0
1042	26/04/1629	1-Necroscopi	m	3	0-10	0
1043	26/04/1629	1-Necroscopi	m	45	31-50	Senza_spec_coinv_organo		febre acuta
1044	26/04/1629	1-Necroscopi	m	35	31-50	0
1045	27/04/1629	2-Medici collegiati	f	33	31-50	Senza_spec_coinv_organo		febre acuta maligna
1046	27/04/1629	2-Medici collegiati	f	60	51-70	Febbre_con_sintomi_GI
1047	27/04/1629	2-Medici collegiati	m	45	31-50	Senza_spec_coinv_organo	3	febre acuta maligna
1048	27/04/1629	2-Medici collegiati	f	80	> 70	Febbre_con_sintomi_resp	4
1049	27/04/1629	2-Medici collegiati	m	50	31-50	Senza_spec_coinv_organo		febre acuta
1050	27/04/1629	1-Necroscopi	f	2	0-10	Senza_spec_coinv_organo		febre acuta
1051	27/04/1629	1-Necroscopi	f	22	11-30	0
1052	27/04/1629	1-Necroscopi	m	50	31-50	0
1053	28/04/1629	2-Medici collegiati	m	20	11-30	Senza_spec_coinv_organo	3	febre acuta maligna
1054	28/04/1629	2-Medici collegiati	m	38	31-50	Senza_spec_coinv_organo		febre acuta maligna
1055	28/04/1629	2-Medici collegiati	f	20	11-30	0
1056	28/04/1629	2-Medici collegiati	f	22	11-30	0
1057	28/04/1629	2-Medici collegiati	f	38	31-50	0
1058	28/04/1629	1-Necroscopi	f	0	0-10	0
1059	28/04/1629	1-Necroscopi	m	50	31-50	Senza_spec_coinv_organo		febre acuta
1060	28/04/1629	1-Necroscopi	f	80	> 70	0
1061	28/04/1629	1-Necroscopi	m	70	51-70	0
1062	29/04/1629	2-Medici collegiati	f	32	31-50	Senza_spec_coinv_organo		febre
1063	29/04/1629	2-Medici collegiati	f	72	> 70	0
1064	29/04/1629	2-Medici collegiati	f	48	31-50	0
1065	29/04/1629	1-Necroscopi	m	20	11-30	Senza_spec_coinv_organo		febre acuta
1066	29/04/1629	1-Necroscopi	f	30	11-30	Febbre_con_sintomi_resp
1067	29/04/1629	1-Necroscopi	f	50	31-50	Senza_spec_coinv_organo		febre acuta
1068	29/04/1629	1-Necroscopi	m	1	0-10	0
1069	29/04/1629	1-Necroscopi	m	0	0-10	0
1070	29/04/1629	1-Necroscopi	m	45	31-50	febbre_etica		febbre etica
1071	29/04/1629	1-Necroscopi	f	0	0-10	0
1072	30/04/1629	2-Medici collegiati	f	55	51-70	Senza_spec_coinv_organo		febre
1073	30/04/1629	2-Medici collegiati	f	40	31-50	Senza_spec_coinv_organo		febre acuta
1074	30/04/1629	2-Medici collegiati	f	12	11-30	Senza_spec_coinv_organo		febre acuta
1075	30/04/1629	2-Medici collegiati	m	63	51-70	0
1076	30/04/1629	2-Medici collegiati	f	60	51-70	Senza_spec_coinv_organo	11	febre acuta
1077	30/04/1629	1-Necroscopi	m	4	0-10	0
1078	30/04/1629	1-Necroscopi	f	45	31-50	Senza_spec_coinv_organo		febre lunga
1079	30/04/1629	1-Necroscopi	m	50	31-50	0
1080	30/04/1629	1-Necroscopi	m	22	11-30	0
1081	30/04/1629	1-Necroscopi	m	60	51-70	0
1082	30/04/1629	1-Necroscopi	m	40	31-50	0
1083	30/04/1629	1-Necroscopi	f	1	0-10	0
1084	30/04/1629	1-Necroscopi	f	8	0-10	Senza_spec_coinv_organo		febre acuta
1085	30/04/1629	1-Necroscopi	f	90	> 70	0
1086	30/04/1629	1-Necroscopi	m	3	0-10	Senza_spec_coinv_organo		febre lunga
1087	30/04/1629	1-Necroscopi	f	30	11-30	0
1088	30/04/1629	1-Necroscopi	f	1	0-10	0
1089	30/04/1629	1-Necroscopi	m	0	0-10	0
1090	30/04/1629	1-Necroscopi	m	26	11-30	Senza_spec_coinv_organo		febre acuta
1091	01/05/1629	2-Medici collegiati	m	55	51-70	0
1092	01/05/1629	2-Medici collegiati	m	50	31-50	0
1093	01/05/1629	1-Necroscopi	m	6	0-10	0
1094	01/05/1629	1-Necroscopi	m	26	11-30	0
1095	01/05/1629	1-Necroscopi	f	11	11-30	0
1096	01/05/1629	1-Necroscopi	f	32	31-50	Senza_spec_coinv_organo		febre acuta
1097	01/05/1629	1-Necroscopi	f	70	51-70	0
1098	01/05/1629	1-Necroscopi	m	9	0-10	0
1099	01/05/1629	1-Necroscopi	m	3	0-10	Senza_spec_coinv_organo		febre
1100	02/05/1629	2-Medici collegiati	f	45	31-50	0
1101	02/05/1629	2-Medici collegiati	f	60	51-70	Febbre_con_sintomi_GI
1102	02/05/1629	2-Medici collegiati	f	60	51-70	Febbre_con_sintomi_resp
1103	02/05/1629	1-Necroscopi	m	0	0-10	0
1104	02/05/1629	1-Necroscopi	m	55	51-70	Febbre_con_sintomi_resp
1105	02/05/1629	1-Necroscopi	m	0	0-10	0
1106	02/05/1629	1-Necroscopi	f	30	11-30	0
1107	02/05/1629	1-Necroscopi	m	0	0-10	0
1108	02/05/1629	1-Necroscopi	m	45	31-50	Senza_spec_coinv_organo		febre acuta
1109	03/05/1629	2-Medici collegiati	m	0	0-10	0
1110	03/05/1629	2-Medici collegiati	f	35	31-50	Senza_spec_coinv_organo	4	febre continua
1111	03/05/1629	2-Medici collegiati	m	18	11-30	0	61
1112	03/05/1629	2-Medici collegiati	m	42	31-50	Febbre_esant
1113	03/05/1629	1-Necroscopi	f	24	11-30	Senza_spec_coinv_organo		febre acuta
1114	03/05/1629	1-Necroscopi	m	50	31-50	0
1115	03/05/1629	1-Necroscopi	f	45	31-50	0
1116	03/05/1629	1-Necroscopi	m	45	31-50	Senza_spec_coinv_organo		febre acuta
1117	04/05/1629	1-Necroscopi	m	24	11-30	Senza_spec_coinv_organo		febre acuta
1118	04/05/1629	2-Medici collegiati	m	35	31-50	Senza_spec_coinv_organo	20	febre acuta maligna
1119	04/05/1629	2-Medici collegiati	f	65	51-70	Senza_spec_coinv_organo		febre acuta
1120	04/05/1629	2-Medici collegiati	f	45	31-50	Senza_spec_coinv_organo		febre acuta
1121	04/05/1629	2-Medici collegiati	m	55	51-70	Senza_spec_coinv_organo		febre acuta maligna
1122	04/05/1629	2-Medici collegiati	m	55	51-70	Senza_spec_coinv_organo	3	febre acuta maligna
1123	04/05/1629	2-Medici collegiati	m	80	> 70	Senza_spec_coinv_organo	7	febre acuta
1124	04/05/1629	2-Medici collegiati	m	40	31-50	Senza_spec_coinv_organo		febre acuta
1125	04/05/1629	1-Necroscopi	f	50	31-50	0
1126	04/05/1629	1-Necroscopi	f	0	0-10	Senza_spec_coinv_organo		febre continua
1127	04/05/1629	1-Necroscopi	f	12	11-30	0
1128	04/05/1629	1-Necroscopi	f	0	0-10	0
1129	04/05/1629	1-Necroscopi	f	17	11-30	Febbre_con_sintomi_resp
1130	04/05/1629	1-Necroscopi	f	7	0-10	0
1131	04/05/1629	1-Necroscopi	f	38	31-50	0
1132	04/05/1629	1-Necroscopi	m	24	11-30	febbre_etica		febbre etica
1133	05/05/1629	2-Medici collegiati	f	60	51-70	Febbre_con_sintomi_resp
1134	05/05/1629	2-Medici collegiati	f	54	51-70	Senza_spec_coinv_organo		febre acuta
1135	05/05/1629	2-Medici collegiati	f	42	31-50	febbre_etica		febbre etica
1136	05/05/1629	2-Medici collegiati	f	45	31-50	0
1137	05/05/1629	2-Medici collegiati	f	45	31-50	Febbre_con_sintomi_GI	15
1138	05/05/1629	1-Necroscopi	f	60	51-70	Senza_spec_coinv_organo		febre continua
1139	05/05/1629	1-Necroscopi	m	55	51-70	0
1140	05/05/1629	1-Necroscopi	f	45	31-50	Febbre_con_sintomi_GI
1141	05/05/1629	1-Necroscopi	f	55	51-70	0
1142	05/05/1629	1-Necroscopi	m	60	51-70	0
1143	05/05/1629	1-Necroscopi	f	1	0-10	0
1144	05/05/1629	1-Necroscopi	m	0	0-10	0
1145	05/05/1629	1-Necroscopi	f	1	0-10	Senza_spec_coinv_organo		febre
1146	05/05/1629	1-Necroscopi	m	20	11-30	0
1147	05/05/1629	1-Necroscopi	m	7	0-10	Senza_spec_coinv_organo		febre
1148	05/05/1629	1-Necroscopi	f	60	51-70	Senza_spec_coinv_organo		febre acuta
1149	05/05/1629	2-Medici collegiati	m	40	31-50	Senza_spec_coinv_organo		febre acuta
1150	06/05/1629	2-Medici collegiati	m	30	11-30	Senza_spec_coinv_organo	14	febre acuta maligna
1151	06/05/1629	2-Medici collegiati	m	55	51-70	0	14
1152	06/05/1629	2-Medici collegiati	m	38	31-50	Senza_spec_coinv_organo		febre acuta
1153	06/05/1629	2-Medici collegiati	m	69	51-70	Febbre_con_sintomi_resp
1154	06/05/1629	2-Medici collegiati	m	30	11-30	0	9
1155	06/05/1629	2-Medici collegiati	f	19	11-30	Senza_spec_coinv_organo		febre acuta
1156	06/05/1629	2-Medici collegiati	m	45	31-50	Senza_spec_coinv_organo	7	febre acuta
1157	06/05/1629	1-Necroscopi	f	6	0-10	0
1158	06/05/1629	1-Necroscopi	m	2	0-10	Senza_spec_coinv_organo		febre acuta
1159	06/05/1629	1-Necroscopi	m	12	11-30	febbre_etica		febbre etica
1160	06/05/1629	1-Necroscopi	f	30	11-30	0
1161	06/05/1629	1-Necroscopi	f	6	0-10	0
1162	06/05/1629	1-Necroscopi	f	80	> 70	0
1163	06/05/1629	2-Medici collegiati	f	23	11-30	0
1164	07/05/1629	2-Medici collegiati	m	50	31-50	Senza_spec_coinv_organo	14	febre acuta maligna
1165	07/05/1629	2-Medici collegiati	m	10	0-10	Senza_spec_coinv_organo		febre
1166	07/05/1629	2-Medici collegiati	f	40	31-50	0
1167	07/05/1629	2-Medici collegiati	m	38	31-50	Senza_spec_coinv_organo		febre acuta
1168	07/05/1629	2-Medici collegiati	m	13	11-30	Senza_spec_coinv_organo		febre acuta
1169	07/05/1629	1-Necroscopi	m	2	0-10	0
1170	07/05/1629	1-Necroscopi	f	58	51-70	0
1171	07/05/1629	1-Necroscopi	f	48	31-50	Senza_spec_coinv_organo		febre acuta
1172	07/05/1629	1-Necroscopi	f	65	51-70	febbre_etica		febbre etica
1173	07/05/1629	1-Necroscopi	f	1	0-10	0
1174	07/05/1629	1-Necroscopi	f	70	51-70	Febbre_con_sintomi_resp
1175	07/05/1629	1-Necroscopi	m	80	> 70	0
1176	07/05/1629	1-Necroscopi	m	60	51-70	Senza_spec_coinv_organo		febre maligna
1177	07/05/1629	1-Necroscopi	m	2	0-10	0
1178	07/05/1629	1-Necroscopi	m	1	0-10	0
1179	07/05/1629	1-Necroscopi	f	0	0-10	0
1180	07/05/1629	1-Necroscopi	f	65	51-70	Senza_spec_coinv_organo		febre acuta
1181	07/05/1629	1-Necroscopi	f	6	0-10	0
1182	07/05/1629	1-Necroscopi	f	3	0-10	febbre_etica		febbre etica
1183	08/05/1629	2-Medici collegiati	m	54	51-70	0
1184	08/05/1629	2-Medici collegiati	m	40	31-50	Senza_spec_coinv_organo		febre acuta
1185	08/05/1629	2-Medici collegiati	f	72	> 70	Senza_spec_coinv_organo	24	febre continua
1186	08/05/1629	2-Medici collegiati	f	72	> 70	Senza_spec_coinv_organo		febre acuta maligna
1187	08/05/1629	1-Necroscopi	f	3	0-10	Senza_spec_coinv_organo		febre lunga
1188	08/05/1629	1-Necroscopi	f	5	0-10	febbre_etica		febbre etica
1189	08/05/1629	1-Necroscopi	f	66	51-70	0
1190	08/05/1629	1-Necroscopi	f	60	51-70	0
1191	08/05/1629	1-Necroscopi	m	30	11-30	Senza_spec_coinv_organo		febre acuta
1192	08/05/1629	1-Necroscopi	f	60	51-70	0
1193	09/05/1629	2-Medici collegiati	m	65	51-70	Senza_spec_coinv_organo	3	febre acuta maligna
1194	09/05/1629	2-Medici collegiati	f	50	31-50	0	7
1195	09/05/1629	1-Necroscopi	f	12	11-30	Senza_spec_coinv_organo		febre acuta
1196	09/05/1629	1-Necroscopi	m	45	31-50	Senza_spec_coinv_organo		febre acuta
1197	09/05/1629	1-Necroscopi	m	69	51-70	Senza_spec_coinv_organo		febre acuta
1198	09/05/1629	1-Necroscopi	m	28	11-30	0
1199	09/05/1629	1-Necroscopi	m	14	11-30	0
1200	09/05/1629	1-Necroscopi	m	2	0-10	0
1201	09/05/1629	1-Necroscopi	m	59	51-70	Senza_spec_coinv_organo		febre acuta
1202	09/05/1629	1-Necroscopi	m	20	11-30	0
1203	09/05/1629	1-Necroscopi	m	3	0-10	0
1204	09/05/1629	1-Necroscopi	f	3	0-10	0
1205	09/05/1629	1-Necroscopi	f	80	> 70	0
1206	09/05/1629	1-Necroscopi	f	3	0-10	0
1207	09/05/1629	1-Necroscopi	m	60	51-70	0
1208	10/05/1629	2-Medici collegiati	m	50	31-50	0	360
1209	10/05/1629	2-Medici collegiati	m	45	31-50	0
1210	10/05/1629	2-Medici collegiati	m	45	31-50	0
1211	10/05/1629	2-Medici collegiati	m	34	31-50	Senza_spec_coinv_organo	12	febre acuta maligna
1212	10/05/1629	2-Medici collegiati	m	47	31-50	Senza_spec_coinv_organo	10	febre acuta
1213	10/05/1629	2-Medici collegiati	f	70	51-70	Senza_spec_coinv_organo		febre acuta
1214	10/05/1629	1-Necroscopi	m	4	0-10	0
1215	10/05/1629	1-Necroscopi	m	40	31-50	Senza_spec_coinv_organo		febre acuta
1216	10/05/1629	1-Necroscopi	f	40	31-50	Senza_spec_coinv_organo		febre acuta
1217	10/05/1629	1-Necroscopi	m	0	0-10	0
1218	10/05/1629	1-Necroscopi	m	25	11-30	0
1219	10/05/1629	1-Necroscopi	m	50	31-50	0
1220	10/05/1629	1-Necroscopi	f	28	11-30	Senza_spec_coinv_organo		febre acuta
1221	10/05/1629	2-Medici collegiati	f	42	31-50	0
1222	11/05/1629	2-Medici collegiati	f	50	31-50	Senza_spec_coinv_organo		febre acuta
1223	11/05/1629	2-Medici collegiati	m	50	31-50	Senza_spec_coinv_organo	7	febre acuta
1224	11/05/1629	2-Medici collegiati	f	40	31-50	Senza_spec_coinv_organo		febre lunga
1225	11/05/1629	2-Medici collegiati	m	28	11-30	Senza_spec_coinv_organo	3	febre acuta maligna
1226	11/05/1629	1-Necroscopi	m	32	31-50	0
1227	11/05/1629	1-Necroscopi	f	23	11-30	Febbre_esant
1228	11/05/1629	1-Necroscopi	f	50	31-50	Senza_spec_coinv_organo		febre acuta
1229	11/05/1629	2-Medici collegiati	m	45	31-50	0
1230	11/05/1629	2-Medici collegiati	m	19	11-30	Senza_spec_coinv_organo		febre acuta maligna
1231	12/05/1629	2-Medici collegiati	f	20	11-30	0
1232	12/05/1629	2-Medici collegiati	m	13	11-30	Senza_spec_coinv_organo		febre acuta
1233	12/05/1629	2-Medici collegiati	m	22	11-30	0	21
1234	12/05/1629	1-Necroscopi	m	30	11-30	0
1235	12/05/1629	1-Necroscopi	f	26	11-30	Senza_spec_coinv_organo		febre acuta
1236	12/05/1629	1-Necroscopi	m	5	0-10	0
1237	12/05/1629	1-Necroscopi	m	67	51-70	Senza_spec_coinv_organo		febre acuta
1238	12/05/1629	1-Necroscopi	m	23	11-30	Senza_spec_coinv_organo		febre acuta
1239	12/05/1629	1-Necroscopi	f	70	51-70	0
1240	12/05/1629	1-Necroscopi	m	10	0-10	febbre_etica		febbre etica
1241	12/05/1629	1-Necroscopi	m	70	51-70	Febbre_con_sintomi_resp
1242	12/05/1629	1-Necroscopi	m	45	31-50	Senza_spec_coinv_organo		febre acuta
1243	13/05/1629	2-Medici collegiati	m	45	31-50	Senza_spec_coinv_organo		febre acuta
1244	13/05/1629	2-Medici collegiati	f	4	0-10	0
1245	13/05/1629	2-Medici collegiati	f	50	31-50	Senza_spec_coinv_organo		febre acuta
1246	13/05/1629	2-Medici collegiati	m	55	51-70	0
1247	13/05/1629	1-Necroscopi	f	8	0-10	Febbre_con_sintomi_resp
1248	13/05/1629	1-Necroscopi	f	70	51-70	0
1249	13/05/1629	1-Necroscopi	m	40	31-50	Senza_spec_coinv_organo		febre maligna
1250	14/05/1629	2-Medici collegiati	m	3	0-10	Senza_spec_coinv_organo		febre acuta
1251	14/05/1629	1-Necroscopi	m	40	31-50	Senza_spec_coinv_organo		febre acuta
1252	14/05/1629	1-Necroscopi	m	7	0-10	0
1253	14/05/1629	1-Necroscopi	m	65	51-70	Febbre_con_sintomi_resp
1254	14/05/1629	1-Necroscopi	m	2	0-10	Senza_spec_coinv_organo		febre continua
1255	14/05/1629	1-Necroscopi	m	60	51-70	Senza_spec_coinv_organo		febre acuta
1256	14/05/1629	1-Necroscopi	m	18	11-30	Senza_spec_coinv_organo		febre lunga
1257	14/05/1629	1-Necroscopi	m	25	11-30	Senza_spec_coinv_organo		febre acuta
1258	14/05/1629	1-Necroscopi	m	50	31-50	Senza_spec_coinv_organo		febre acuta
1259	14/05/1629	1-Necroscopi	f	6	0-10	0
1260	14/05/1629	1-Necroscopi	f	75	> 70	Senza_spec_coinv_organo		febre acuta
1261	15/05/1629	2-Medici collegiati	m	85	> 70	Senza_spec_coinv_organo		febre acuta
1262	15/05/1629	2-Medici collegiati	m	30	11-30	Senza_spec_coinv_organo		febre acuta maligna
1263	15/05/1629	1-Necroscopi	m	0	0-10	0
1264	15/05/1629	1-Necroscopi	f	35	31-50	Senza_spec_coinv_organo		febre acuta
1265	15/05/1629	1-Necroscopi	f	40	31-50	Senza_spec_coinv_organo		febre acuta
1266	15/05/1629	1-Necroscopi	m	3	0-10	Senza_spec_coinv_organo		febre continua
1267	15/05/1629	1-Necroscopi	m	42	31-50	0
1268	15/05/1629	1-Necroscopi	m	45	31-50	Senza_spec_coinv_organo		febre
1269	15/05/1629	1-Necroscopi	f	0	0-10	0
1270	15/05/1629	1-Necroscopi	f	40	31-50	0
1271	15/05/1629	1-Necroscopi	f	50	31-50	0
1272	15/05/1629	1-Necroscopi	f	12	11-30	0
1273	15/05/1629	1-Necroscopi	m	0	0-10	0
1274	15/05/1629	1-Necroscopi	m	0	0-10	0
1275	15/05/1629	1-Necroscopi	m	30	11-30	0
1276	15/05/1629	1-Necroscopi	m	40	31-50	Senza_spec_coinv_organo		febre acuta
1277	15/05/1629	2-Medici collegiati	f	40	31-50	Senza_spec_coinv_organo		febre acuta maligna
1278	16/05/1629	2-Medici collegiati	m	80	> 70	Senza_spec_coinv_organo		febre acuta maligna
1279	16/05/1629	2-Medici collegiati	m	56	51-70	Senza_spec_coinv_organo		febre acuta
1280	16/05/1629	1-Necroscopi	m	12	11-30	Senza_spec_coinv_organo		febre acuta
1281	16/05/1629	1-Necroscopi	f	35	31-50	0
1282	16/05/1629	1-Necroscopi	m	25	11-30	Senza_spec_coinv_organo		febre acuta
1283	16/05/1629	1-Necroscopi	m			0
1284	16/05/1629	1-Necroscopi	f	2	0-10	0
1285	16/05/1629	1-Necroscopi	f	65	51-70	0
1286	16/05/1629	1-Necroscopi	f	70	51-70	Senza_spec_coinv_organo		febre acuta
1287	16/05/1629	1-Necroscopi	m	1	0-10	0
1288	16/05/1629	1-Necroscopi	m	6	0-10	0
1289	16/05/1629	2-Medici collegiati	f	50	31-50	Senza_spec_coinv_organo	11	febre continua
1290	16/05/1629	1-Necroscopi	m	5	0-10	Febbre_con_sintomi_GI
1291	17/05/1629	2-Medici collegiati	f	32	31-50	0
1292	17/05/1629	2-Medici collegiati	f	30	11-30	0
1293	17/05/1629	2-Medici collegiati	f	34	31-50	febbre_etica		febbre etica
1294	17/05/1629	2-Medici collegiati	f	19	11-30	Senza_spec_coinv_organo		febre acuta
1295	17/05/1629	2-Medici collegiati	m	45	31-50	Senza_spec_coinv_organo		febre acuta
1296	17/05/1629	2-Medici collegiati	f	48	31-50	Senza_spec_coinv_organo		febre acuta
1297	17/05/1629	1-Necroscopi	f	42	31-50	Senza_spec_coinv_organo		febre acuta
1298	17/05/1629	1-Necroscopi	f	0	0-10	0
1299	17/05/1629	1-Necroscopi	m	2	0-10	0
1300	17/05/1629	1-Necroscopi	f	30	11-30	Senza_spec_coinv_organo		febre continua
1301	17/05/1629	1-Necroscopi	m	46	31-50	Senza_spec_coinv_organo		febre continua
1302	17/05/1629	1-Necroscopi	m	7	0-10	Senza_spec_coinv_organo		febre acuta
1303	17/05/1629	1-Necroscopi	m	0	0-10	0
1304	17/05/1629	2-Medici collegiati	m	50	31-50	Senza_spec_coinv_organo	30	febre acuta
1305	18/05/1629	2-Medici collegiati	m	80	> 70	0	3
1306	18/05/1629	2-Medici collegiati	m	25	11-30	Senza_spec_coinv_organo		febre acuta
1307	18/05/1629	2-Medici collegiati	f	42	31-50	Senza_spec_coinv_organo		febre acuta maligna
1308	18/05/1629	2-Medici collegiati	f	27	11-30	Senza_spec_coinv_organo	3	febre acuta maligna
1309	18/05/1629	2-Medici collegiati	f	12	11-30	Senza_spec_coinv_organo		febre acuta
1310	18/05/1629	1-Necroscopi	f	1	0-10	0
1311	18/05/1629	1-Necroscopi	m	55	51-70	Senza_spec_coinv_organo		febre acuta
1312	18/05/1629	1-Necroscopi	m	40	31-50	Senza_spec_coinv_organo		febre acuta
1313	18/05/1629	1-Necroscopi	f	50	31-50	Senza_spec_coinv_organo		febre continua
1314	18/05/1629	1-Necroscopi	m	1	0-10	Senza_spec_coinv_organo		febre acuta
1315	18/05/1629	1-Necroscopi	m	53	51-70	Senza_spec_coinv_organo		febre acuta
1316	18/05/1629	1-Necroscopi	f	60	51-70	Febbre_con_sintomi_resp
1317	18/05/1629	1-Necroscopi	f	2	0-10	0
1318	18/05/1629	1-Necroscopi	m			0
1319	18/05/1629	1-Necroscopi	f	26	11-30	Senza_spec_coinv_organo		febre lunga
1320	18/05/1629	1-Necroscopi	m	60	51-70	0
1321	18/05/1629	1-Necroscopi	f	0	0-10	0
1322	18/05/1629	1-Necroscopi	f	22	11-30	0
1323	18/05/1629	1-Necroscopi	f	10	0-10	0
1324	19/05/1629	2-Medici collegiati	m	26	11-30	Senza_spec_coinv_organo		febre acuta
1325	19/05/1629	2-Medici collegiati	f	40	31-50	Senza_spec_coinv_organo		febre acuta
1326	19/05/1629	2-Medici collegiati	f	15	11-30	febbre_etica	181	febbre etica
1327	19/05/1629	2-Medici collegiati	f	25	11-30	Senza_spec_coinv_organo		febre acuta
1328	19/05/1629	1-Necroscopi	f	45	31-50	Senza_spec_coinv_organo		febre acuta
1329	19/05/1629	1-Necroscopi	f	50	31-50	Senza_spec_coinv_organo		febre acuta
1330	19/05/1629	1-Necroscopi	m	25	11-30	0
1331	19/05/1629	1-Necroscopi	m	15	11-30	0
1332	19/05/1629	1-Necroscopi	m	25	11-30	0
1333	19/05/1629	1-Necroscopi	m	40	31-50	0
1334	19/05/1629	1-Necroscopi	m	0	0-10	0
1335	19/05/1629	1-Necroscopi	f	20	11-30	Senza_spec_coinv_organo		febre acuta
1336	19/05/1629	1-Necroscopi	f	1	0-10	0
1337	19/05/1629	2-Medici collegiati	m			Febbre_con_sintomi_resp
1338	20/05/1629	2-Medici collegiati	m	69	51-70	Senza_spec_coinv_organo	4	febre continua
1339	20/05/1629	2-Medici collegiati	m	40	31-50	Senza_spec_coinv_organo	9	febre acuta maligna
1340	20/05/1629	2-Medici collegiati	m	37	31-50	Senza_spec_coinv_organo	9	febre acuta maligna
1341	20/05/1629	2-Medici collegiati	m	22	11-30	febbre_etica		febbre etica
1342	20/05/1629	2-Medici collegiati	m	15	11-30	Senza_spec_coinv_organo		febre lunga
1343	20/05/1629	2-Medici collegiati	f	7	0-10	Senza_spec_coinv_organo		febre
1344	20/05/1629	1-Necroscopi	f	80	> 70	0
1345	20/05/1629	1-Necroscopi	m	55	51-70	0
1346	20/05/1629	1-Necroscopi	m	52	51-70	Senza_spec_coinv_organo		febre acuta
1347	20/05/1629	1-Necroscopi	f	12	11-30	febbre_etica		febbre etica
1348	20/05/1629	1-Necroscopi	f	2	0-10	Febbre_con_sintomi_GI
1349	20/05/1629	1-Necroscopi	f	15	11-30	febbre_etica		febbre etica
1350	20/05/1629	1-Necroscopi	f	3	0-10	Senza_spec_coinv_organo		febre acuta
1351	20/05/1629	1-Necroscopi	f	70	51-70	0
1352	20/05/1629	1-Necroscopi	f	50	31-50	0
1353	20/05/1629	1-Necroscopi	m	2	0-10	0
1354	20/05/1629	1-Necroscopi	m	5	0-10	0
1355	20/05/1629	1-Necroscopi	m	86	> 70	0
1356	20/05/1629	1-Necroscopi	m	40	31-50	Senza_spec_coinv_organo		febre acuta
1357	21/05/1629	2-Medici collegiati	f	55	51-70	Senza_spec_coinv_organo		febre acuta
1358	21/05/1629	2-Medici collegiati	f	20	11-30	Senza_spec_coinv_organo		febre acuta
1359	21/05/1629	1-Necroscopi	m	6	0-10	0
1360	21/05/1629	1-Necroscopi	f	5	0-10	0
1361	21/05/1629	1-Necroscopi	m	58	51-70	0
1362	21/05/1629	1-Necroscopi	m	35	31-50	Senza_spec_coinv_organo		febre acuta
1363	21/05/1629	1-Necroscopi	f	40	31-50	0
1364	21/05/1629	1-Necroscopi	f	50	31-50	0
1365	22/05/1629	1-Necroscopi	m	45	31-50	Senza_spec_coinv_organo		febre acuta
1366	22/05/1629	1-Necroscopi	f	2	0-10	0
1367	22/05/1629	1-Necroscopi	m	18	11-30	0
1368	22/05/1629	1-Necroscopi	f	12	11-30	Senza_spec_coinv_organo		febre acuta
1369	22/05/1629	1-Necroscopi	m	14	11-30	0
1370	22/05/1629	1-Necroscopi	m	40	31-50	Senza_spec_coinv_organo		febre acuta
1371	22/05/1629	1-Necroscopi	f	4	0-10	0
1372	22/05/1629	1-Necroscopi	m	40	31-50	0
1373	22/05/1629	1-Necroscopi	m	30	11-30	0
1374	22/05/1629	1-Necroscopi	f	80	> 70	0
1375	22/05/1629	1-Necroscopi	m	45	31-50	0
1376	22/05/1629	2-Medici collegiati	m	35	31-50	0
1377	23/05/1629	2-Medici collegiati	f	35	31-50	Senza_spec_coinv_organo		febre acuta
1378	23/05/1629	2-Medici collegiati	m	42	31-50	Senza_spec_coinv_organo		febre acuta
1379	23/05/1629	2-Medici collegiati	m	50	31-50	Senza_spec_coinv_organo		febre acuta
1380	23/05/1629	2-Medici collegiati	f	45	31-50	Senza_spec_coinv_organo		febre acuta
1381	23/05/1629	2-Medici collegiati	m	50	31-50	Senza_spec_coinv_organo	15	febre acuta maligna
1382	23/05/1629	2-Medici collegiati	f	50	31-50	0	7
1383	23/05/1629	1-Necroscopi	f	1	0-10	0
1384	23/05/1629	1-Necroscopi	m	0	0-10	0
1385	23/05/1629	1-Necroscopi	m	10	0-10	Senza_spec_coinv_organo		febre acuta
1386	23/05/1629	1-Necroscopi	f	8	0-10	0
1387	23/05/1629	1-Necroscopi	f	90	> 70	0
1388	23/05/1629	1-Necroscopi	f	45	31-50	Senza_spec_coinv_organo		febre acuta
1389	23/05/1629	2-Medici collegiati	m	50	31-50	Senza_spec_coinv_organo		febre maligna
1390	23/05/1629	2-Medici collegiati	f	18	11-30	febbre_etica	91	febbre etica
1391	24/05/1629	2-Medici collegiati	f	42	31-50	Senza_spec_coinv_organo		febre acuta
1392	24/05/1629	2-Medici collegiati	f	14	11-30	Senza_spec_coinv_organo		febre acuta
1393	24/05/1629	1-Necroscopi	m	65	51-70	0
1394	24/05/1629	1-Necroscopi	f	50	31-50	0
1395	24/05/1629	1-Necroscopi	f	3	0-10	Senza_spec_coinv_organo		febre acuta
1396	24/05/1629	1-Necroscopi	m	12	11-30	Senza_spec_coinv_organo		febre continua
1397	24/05/1629	1-Necroscopi	m	70	51-70	0
1398	24/05/1629	1-Necroscopi	m	3	0-10	0
1399	24/05/1629	1-Necroscopi	m	18	11-30	Senza_spec_coinv_organo		febre
1400	24/05/1629	1-Necroscopi	m	35	31-50	0
1401	24/05/1629	1-Necroscopi	m	0	0-10	0
1402	24/05/1629	1-Necroscopi	f	2	0-10	Senza_spec_coinv_organo		febre continua
1403	24/05/1629	1-Necroscopi	m	68	51-70	0
1404	24/05/1629	1-Necroscopi	f	0	0-10	0
1405	25/05/1629	2-Medici collegiati	f	25	11-30	Senza_spec_coinv_organo		febre continua
1406	25/05/1629	2-Medici collegiati	f	22	11-30	Senza_spec_coinv_organo		febre acuta
1407	25/05/1629	2-Medici collegiati	m	56	51-70	Senza_spec_coinv_organo		febre
1408	25/05/1629	1-Necroscopi	m	50	31-50	0
1409	25/05/1629	1-Necroscopi	f	7	0-10	0
1410	25/05/1629	1-Necroscopi	m	2	0-10	0
1411	25/05/1629	1-Necroscopi	f	65	51-70	Senza_spec_coinv_organo		febre acuta
1412	25/05/1629	1-Necroscopi	f	30	11-30	0
1413	25/05/1629	2-Medici collegiati	m	45	31-50	Senza_spec_coinv_organo		febre acuta
1414	25/05/1629	2-Medici collegiati	m	53	51-70	0
1415	25/05/1629	2-Medici collegiati	m	8	0-10	0
1416	25/05/1629	2-Medici collegiati	m	45	31-50	0
1417	26/05/1629	2-Medici collegiati	f	55	51-70	Senza_spec_coinv_organo		febre acuta
1418	26/05/1629	2-Medici collegiati	m	35	31-50	Senza_spec_coinv_organo		febre acuta
1419	26/05/1629	2-Medici collegiati	m	60	51-70	Senza_spec_coinv_organo	7	febre acuta
1420	26/05/1629	2-Medici collegiati	f	55	51-70	Senza_spec_coinv_organo		febre maligna
1421	26/05/1629	1-Necroscopi	m	45	31-50	0
1422	26/05/1629	1-Necroscopi	m	20	11-30	Senza_spec_coinv_organo		febre acuta
1423	26/05/1629	1-Necroscopi	f	0	0-10	0
1424	26/05/1629	1-Necroscopi	m	4	0-10	febbre_etica		febbre etica
1425	26/05/1629	1-Necroscopi	m	76	> 70	Senza_spec_coinv_organo		febre acuta
1426	26/05/1629	1-Necroscopi	m	60	51-70	0
1427	26/05/1629	1-Necroscopi	m	55	51-70	Senza_spec_coinv_organo		febre acuta
1428	26/05/1629	1-Necroscopi	m	2	0-10	Senza_spec_coinv_organo		febre lunga
1429	26/05/1629	1-Necroscopi	m	40	31-50	Senza_spec_coinv_organo		febre acuta
1430	26/05/1629	1-Necroscopi	m	0	0-10	0
1431	26/05/1629	1-Necroscopi	m	90	> 70	0
1432	26/05/1629	1-Necroscopi	m	70	51-70	Senza_spec_coinv_organo		febre acuta
1433	27/05/1629	2-Medici collegiati	f	40	31-50	Senza_spec_coinv_organo	3	febre acuta maligna
1434	27/05/1629	1-Necroscopi	m	17	11-30	0
1435	27/05/1629	1-Necroscopi	f	25	11-30	febbre_etica		febbre etica
1436	27/05/1629	1-Necroscopi	f	1	0-10	0
1437	27/05/1629	1-Necroscopi	m	3	0-10	0
1438	27/05/1629	1-Necroscopi	m	20	11-30	0
1439	27/05/1629	1-Necroscopi	m	4	0-10	Senza_spec_coinv_organo		febre continua
1440	27/05/1629	1-Necroscopi	m	50	31-50	Febbre_con_sintomi_GI
1441	27/05/1629	1-Necroscopi	f	65	51-70	0
1442	27/05/1629	1-Necroscopi	f	65	51-70	Febbre_con_sintomi_resp
1443	27/05/1629	1-Necroscopi	m	12	11-30	0
1444	27/05/1629	1-Necroscopi	f	45	31-50	Senza_spec_coinv_organo		febre lunga
1445	27/05/1629	1-Necroscopi	f	53	51-70	Senza_spec_coinv_organo		febre maligna
1446	28/05/1629	2-Medici collegiati	f	6	0-10	febbre_etica		febbre etica
1447	28/05/1629	1-Necroscopi	m	20	11-30	Senza_spec_coinv_organo		febre acuta
1448	28/05/1629	1-Necroscopi	f	1	0-10	0
1449	28/05/1629	1-Necroscopi	m	45	31-50	Senza_spec_coinv_organo		febre acuta
1450	28/05/1629	1-Necroscopi	m	30	11-30	0
1451	28/05/1629	1-Necroscopi	f	14	11-30	0
1452	28/05/1629	1-Necroscopi	m	50	31-50	0
1453	28/05/1629	1-Necroscopi	m	12	11-30	0
1454	28/05/1629	1-Necroscopi	f	2	0-10	0
1455	28/05/1629	1-Necroscopi	m	20	11-30	Senza_spec_coinv_organo		febre acuta
1456	28/05/1629	1-Necroscopi	f	65	51-70	Senza_spec_coinv_organo		febre acuta
1457	28/05/1629	1-Necroscopi	f	35	31-50	0
1458	28/05/1629	1-Necroscopi	m	30	11-30	0
1459	28/05/1629	2-Medici collegiati	f	60	51-70	0	121
1460	29/05/1629	2-Medici collegiati	m	60	51-70	Senza_spec_coinv_organo	11	febre acuta maligna
1461	29/05/1629	2-Medici collegiati	m	28	11-30	Senza_spec_coinv_organo	11	febre acuta maligna
1462	29/05/1629	2-Medici collegiati	m	25	11-30	Senza_spec_coinv_organo	14	febre acuta
1463	29/05/1629	2-Medici collegiati	m	62	51-70	0	1
1464	29/05/1629	2-Medici collegiati	m	80	> 70	0
1465	29/05/1629	2-Medici collegiati	f	19	11-30	Senza_spec_coinv_organo		febre acuta maligna
1466	29/05/1629	2-Medici collegiati	m	33	31-50	Senza_spec_coinv_organo		febre acuta
1467	29/05/1629	1-Necroscopi	f	42	31-50	Senza_spec_coinv_organo		febre acuta
1468	29/05/1629	1-Necroscopi	f	50	31-50	Senza_spec_coinv_organo		febre acuta
1469	29/05/1629	1-Necroscopi	m	55	51-70	0
1470	29/05/1629	1-Necroscopi	m	45	31-50	Senza_spec_coinv_organo		febre acuta
1471	29/05/1629	1-Necroscopi	m	75	> 70	0
1472	29/05/1629	1-Necroscopi	f	47	31-50	Senza_spec_coinv_organo		febre acuta
1473	29/05/1629	1-Necroscopi	m	52	51-70	Senza_spec_coinv_organo		febre acuta
1474	29/05/1629	1-Necroscopi	f	5	0-10	0
1475	29/05/1629	1-Necroscopi	f	14	11-30	0
1476	29/05/1629	1-Necroscopi	m	75	> 70	0
1477	29/05/1629	1-Necroscopi	f	50	31-50	Febbre_con_sintomi_resp
1478	29/05/1629	1-Necroscopi	m	1	0-10	0
1479	29/05/1629	1-Necroscopi	f	1	0-10	0
1480	30/05/1629	2-Medici collegiati	m	25	11-30	Senza_spec_coinv_organo		febre peracuta
1481	30/05/1629	2-Medici collegiati	f	45	31-50	0
1482	30/05/1629	2-Medici collegiati	m	50	31-50	Senza_spec_coinv_organo		febre acuta
1483	30/05/1629	1-Necroscopi	f	14	11-30	Febbre_con_sintomi_GI
1484	30/05/1629	1-Necroscopi	m			0
1485	30/05/1629	1-Necroscopi	m	45	31-50	0
1486	30/05/1629	1-Necroscopi	m	35	31-50	Senza_spec_coinv_organo		febre maligna
1487	31/05/1629	2-Medici collegiati	m	66	51-70	Senza_spec_coinv_organo		febre acuta maligna
1488	31/05/1629	2-Medici collegiati	f	55	51-70	Senza_spec_coinv_organo		febre acuta
1489	31/05/1629	2-Medici collegiati	m	60	51-70	0	91
1490	31/05/1629	2-Medici collegiati	m	60	51-70	Senza_spec_coinv_organo	9	febre acuta
1491	31/05/1629	2-Medici collegiati	f	55	51-70	Senza_spec_coinv_organo		febre lunga
1492	31/05/1629	1-Necroscopi	m	18	11-30	0
1493	31/05/1629	1-Necroscopi	f	9	0-10	0
1494	31/05/1629	1-Necroscopi	m	35	31-50	Senza_spec_coinv_organo		febre acuta
1495	31/05/1629	1-Necroscopi	f	50	31-50	Senza_spec_coinv_organo		febre lunga
1496	31/05/1629	1-Necroscopi	m	60	51-70	Senza_spec_coinv_organo		febre acuta
1497	31/05/1629	1-Necroscopi	f	0	0-10	0
1498	31/05/1629	1-Necroscopi	m	65	51-70	0
1499	31/05/1629	1-Necroscopi	f	28	11-30	Senza_spec_coinv_organo		febre acuta
1500	31/05/1629	1-Necroscopi	f	0	0-10	0
1501	31/05/1629	1-Necroscopi	m	24	11-30	0
1502	31/05/1629	1-Necroscopi	f	16	11-30	febbre_etica		febbre etica
1503	31/05/1629	1-Necroscopi	m	3	0-10	0
1504	31/05/1629	1-Necroscopi	f	5	0-10	Senza_spec_coinv_organo		febre acuta
1505	31/05/1629	1-Necroscopi	m	9	0-10	0
1506	31/05/1629	1-Necroscopi	m	14	11-30	Senza_spec_coinv_organo		febre continua
1507	31/05/1629	1-Necroscopi	f	14	11-30	0
1508	31/05/1629	1-Necroscopi	f	40	31-50	0
1509	01/06/1629	2-Medici collegiati	m	29	11-30	0
1510	01/06/1629	1-Necroscopi	m	60	51-70	0
1511	01/06/1629	2-Medici collegiati	f	14	11-30	Senza_spec_coinv_organo		febre acuta
1512	01/06/1629	2-Medici collegiati	m	45	31-50	Senza_spec_coinv_organo		febre acuta
1513	01/06/1629	1-Necroscopi	m	3	0-10	0
1514	01/06/1629	1-Necroscopi	f	27	11-30	Senza_spec_coinv_organo		febre frenetica
1515	01/06/1629	1-Necroscopi	f	25	11-30	0
1516	01/06/1629	1-Necroscopi	f	65	51-70	0
1517	01/06/1629	1-Necroscopi	f	0	0-10	0
1518	01/06/1629	1-Necroscopi	m	40	31-50	0
1519	01/06/1629	1-Necroscopi	m	20	11-30	Senza_spec_coinv_organo		febre acuta
1520	01/06/1629	1-Necroscopi	m	40	31-50	0
1521	01/06/1629	1-Necroscopi	f	0	0-10	0
1522	01/06/1629	1-Necroscopi	f	28	11-30	Senza_spec_coinv_organo		febre maligna
1523	01/06/1629	1-Necroscopi	f	19	11-30	0
1524	01/06/1629	1-Necroscopi	m	50	31-50	Senza_spec_coinv_organo		febre lunga
1525	01/06/1629	1-Necroscopi	f	43	31-50	Senza_spec_coinv_organo		febre acuta
1526	02/06/1629	2-Medici collegiati	m	87	> 70	0
1527	02/06/1629	2-Medici collegiati	f	8	0-10	Senza_spec_coinv_organo		febre acuta
1528	02/06/1629	2-Medici collegiati	m	11	11-30	Senza_spec_coinv_organo		febre acuta maligna
1529	02/06/1629	2-Medici collegiati	f	45	31-50	Senza_spec_coinv_organo		febre peracuta
1530	02/06/1629	2-Medici collegiati	f	60	51-70	Senza_spec_coinv_organo	6	febre acuta
1531	02/06/1629	1-Necroscopi	m	58	51-70	0
1532	02/06/1629	1-Necroscopi	f	13	11-30	Senza_spec_coinv_organo		febre acuta
1533	02/06/1629	1-Necroscopi	f	60	51-70	0
1534	02/06/1629	1-Necroscopi	m	4	0-10	Senza_spec_coinv_organo		febre acuta
1535	02/06/1629	1-Necroscopi	f	6	0-10	Senza_spec_coinv_organo		febre acuta
1536	02/06/1629	1-Necroscopi	m			0
1537	02/06/1629	1-Necroscopi	m	82	> 70	0
1538	02/06/1629	1-Necroscopi	m	82	> 70	0
1539	02/06/1629	1-Necroscopi	f	70	51-70	0
1540	02/06/1629	1-Necroscopi	m	60	51-70	0
1541	02/06/1629	1-Necroscopi	f	50	31-50	Senza_spec_coinv_organo		febre acuta
1542	03/06/1629	2-Medici collegiati	m	33	31-50	Senza_spec_coinv_organo	11	febre acuta
1543	03/06/1629	2-Medici collegiati	f	50	31-50	Senza_spec_coinv_organo	11	febre acuta
1544	03/06/1629	2-Medici collegiati	m	70	51-70	0	3
1545	03/06/1629	2-Medici collegiati	m	55	51-70	Senza_spec_coinv_organo		febre acuta maligna
1546	03/06/1629	2-Medici collegiati	m	33	31-50	Senza_spec_coinv_organo		febre acuta maligna
1547	03/06/1629	1-Necroscopi	f	6	0-10	0
1548	03/06/1629	1-Necroscopi	m	35	31-50	Senza_spec_coinv_organo		febre continua
1549	03/06/1629	1-Necroscopi	m	30	11-30	0
1550	03/06/1629	1-Necroscopi	m	2	0-10	0
1551	03/06/1629	1-Necroscopi	f	50	31-50	Senza_spec_coinv_organo		febre acuta
1552	03/06/1629	1-Necroscopi	m	55	51-70	0
1553	03/06/1629	1-Necroscopi	m	40	31-50	0
1554	03/06/1629	1-Necroscopi	f	40	31-50	0
1555	03/06/1629	1-Necroscopi	m	40	31-50	Senza_spec_coinv_organo		febre lunga
1556	03/06/1629	1-Necroscopi	m	40	31-50	0
1557	03/06/1629	1-Necroscopi	m	45	31-50	0
1558	03/06/1629	1-Necroscopi	m	0	0-10	0
1559	03/06/1629	2-Medici collegiati	m	54	51-70	Senza_spec_coinv_organo		febre acuta maligna
1560	03/06/1629	2-Medici collegiati	m	60	51-70	Senza_spec_coinv_organo	10	febre acuta
1561	03/06/1629	1-Necroscopi	m	38	31-50	Senza_spec_coinv_organo		febre acuta
1562	03/06/1629	2-Medici collegiati	m	42	31-50	Senza_spec_coinv_organo		febre lunga
1563	03/06/1629	2-Medici collegiati	m	70	51-70	Senza_spec_coinv_organo		febre acuta
1564	04/06/1629	1-Necroscopi	f	65	51-70	0
1565	04/06/1629	1-Necroscopi	f	2	0-10	0
1566	04/06/1629	1-Necroscopi	m	88	> 70	Senza_spec_coinv_organo		febre continua
1567	04/06/1629	1-Necroscopi	m	50	31-50	0
1568	04/06/1629	1-Necroscopi	m	8	0-10	0
1569	04/06/1629	1-Necroscopi	f	22	11-30	Senza_spec_coinv_organo		febre acuta
1570	04/06/1629	1-Necroscopi	m	50	31-50	Senza_spec_coinv_organo		febre acuta
1571	04/06/1629	1-Necroscopi	m	1	0-10	0
1572	05/06/1629	1-Necroscopi	m	40	31-50	0
1573	05/06/1629	1-Necroscopi	m	90	> 70	0
1574	05/06/1629	1-Necroscopi	m	25	11-30	Senza_spec_coinv_organo		febre acuta
1575	05/06/1629	1-Necroscopi	f	40	31-50	0
1576	05/06/1629	2-Medici collegiati	m	60	51-70	Senza_spec_coinv_organo	10	febre acuta
1577	05/06/1629	2-Medici collegiati	m	60	51-70	Senza_spec_coinv_organo	3	febre acuta
1578	05/06/1629	1-Necroscopi	m	30	11-30	febbre_etica		febbre etica
1579	05/06/1629	1-Necroscopi	f	60	51-70	0
1580	05/06/1629	1-Necroscopi	f	9	0-10	febbre_etica		febbre etica
1581	05/06/1629	1-Necroscopi	f	24	11-30	0
1582	05/06/1629	1-Necroscopi	m	60	51-70	0
1583	05/06/1629	1-Necroscopi	f	45	31-50	0
1584	05/06/1629	1-Necroscopi	m	60	51-70	0
1585	05/06/1629	1-Necroscopi	m	2	0-10	0
1586	05/06/1629	1-Necroscopi	m	4	0-10	0
1587	05/06/1629	1-Necroscopi	f	4	0-10	0
1588	05/06/1629	1-Necroscopi	m	15	11-30	Senza_spec_coinv_organo		febre acuta
1589	05/06/1629	1-Necroscopi	f	2	0-10	0
1590	05/06/1629	2-Medici collegiati	f	50	31-50	Senza_spec_coinv_organo		febre acuta
1591	06/06/1629	2-Medici collegiati	f	14	11-30	Senza_spec_coinv_organo	17	febre acuta
1592	06/06/1629	2-Medici collegiati	m	60	51-70	0
1593	06/06/1629	2-Medici collegiati	m	63	51-70	Febbre_con_sintomi_resp
1594	06/06/1629	2-Medici collegiati	m	50	31-50	Senza_spec_coinv_organo		febre peracuta
1595	06/06/1629	1-Necroscopi	f	0	0-10	0
1596	06/06/1629	1-Necroscopi	f	65	51-70	Senza_spec_coinv_organo		febre acuta
1597	06/06/1629	1-Necroscopi	m	65	51-70	Senza_spec_coinv_organo		febre continua
1598	06/06/1629	1-Necroscopi	f	50	31-50	0
1599	06/06/1629	1-Necroscopi	m	73	> 70	0
1600	06/06/1629	1-Necroscopi	f	83	> 70	0
1601	06/06/1629	1-Necroscopi	f	0	0-10	0
1602	06/06/1629	1-Necroscopi	f	0	0-10	0
1603	06/06/1629	1-Necroscopi	m	68	51-70	0
1604	06/06/1629	1-Necroscopi	m	60	51-70	0
1605	06/06/1629	1-Necroscopi	m	15	11-30	0
1606	07/06/1629	2-Medici collegiati	m	30	11-30	Senza_spec_coinv_organo	10	febre acuta
1607	07/06/1629	2-Medici collegiati	m	23	11-30	Senza_spec_coinv_organo		febre acuta maligna
1608	07/06/1629	1-Necroscopi	m	33	31-50	Senza_spec_coinv_organo		febre acuta
1609	07/06/1629	1-Necroscopi	m	0	0-10	0
1610	07/06/1629	1-Necroscopi	m	84	> 70	0
1611	07/06/1629	1-Necroscopi	m	80	> 70	0
1612	07/06/1629	1-Necroscopi	m	0	0-10	0
1613	07/06/1629	1-Necroscopi	m	12	11-30	0
1614	07/06/1629	2-Medici collegiati	f	8	0-10	Senza_spec_coinv_organo		febre
1615	08/06/1629	1-Necroscopi	m	45	31-50	Senza_spec_coinv_organo		febre acuta
1616	08/06/1629	2-Medici collegiati	m	21	11-30	Senza_spec_coinv_organo		febre acuta
1617	08/06/1629	1-Necroscopi	f	6	0-10	Senza_spec_coinv_organo		febre acuta
1618	08/06/1629	1-Necroscopi	f	8	0-10	0
1619	08/06/1629	1-Necroscopi	f	28	11-30	Senza_spec_coinv_organo		febre continua
1620	08/06/1629	1-Necroscopi	f	3	0-10	0
1621	08/06/1629	1-Necroscopi	f	9	0-10	Senza_spec_coinv_organo		febre acuta
1622	08/06/1629	1-Necroscopi	f	34	31-50	0
1623	08/06/1629	1-Necroscopi	m	60	51-70	Senza_spec_coinv_organo		febre acuta
1624	08/06/1629	1-Necroscopi	m	84	> 70	Senza_spec_coinv_organo		febre acuta
1625	08/06/1629	2-Medici collegiati	m	42	31-50	Febbre_esant
1626	08/06/1629	1-Necroscopi	m	40	31-50	0
1627	08/06/1629	1-Necroscopi	m	22	11-30	Senza_spec_coinv_organo		febre acuta
1628	08/06/1629	1-Necroscopi	m	30	11-30	Senza_spec_coinv_organo		febre acuta
1629	09/06/1629	2-Medici collegiati	m	50	31-50	Senza_spec_coinv_organo	12	febre maligna
1630	09/06/1629	2-Medici collegiati	m	50	31-50	Senza_spec_coinv_organo	3	febre acuta
1631	09/06/1629	2-Medici collegiati	f	60	51-70	Senza_spec_coinv_organo	11	febre acuta
1632	09/06/1629	2-Medici collegiati	m	22	11-30	Senza_spec_coinv_organo		febre acuta
1633	09/06/1629	2-Medici collegiati	f	40	31-50	Senza_spec_coinv_organo	3	febre acuta maligna
1634	09/06/1629	2-Medici collegiati	m	65	51-70	0
1635	09/06/1629	2-Medici collegiati	f	2	0-10	Febbre_con_sintomi_resp	3
1636	09/06/1629	1-Necroscopi	f	100	> 70	0
1637	09/06/1629	1-Necroscopi	f	4	0-10	0
1638	09/06/1629	1-Necroscopi	f	60	51-70	0
1639	09/06/1629	1-Necroscopi	f	3	0-10	0
1640	09/06/1629	2-Medici collegiati	m	23	11-30	0
1641	09/06/1629	1-Necroscopi	f	0	0-10	0
1642	09/06/1629	2-Medici collegiati	m	48	31-50	Senza_spec_coinv_organo	3	febre acuta maligna
1643	09/06/1629	1-Necroscopi	m	60	51-70	0
1644	09/06/1629	1-Necroscopi	m	4	0-10	Senza_spec_coinv_organo		febre acuta
1645	09/06/1629	1-Necroscopi	f	1	0-10	0
1646	09/06/1629	1-Necroscopi	f	3	0-10	0
1647	09/06/1629	1-Necroscopi	f	40	31-50	0
1648	09/06/1629	1-Necroscopi	f	40	31-50	0
1649	09/06/1629	1-Necroscopi	m	13	11-30	0
1650	09/06/1629	1-Necroscopi	f	20	11-30	0
1651	09/06/1629	1-Necroscopi	m	3	0-10	0
1652	09/06/1629	1-Necroscopi	m	1	0-10	Senza_spec_coinv_organo		febre acuta
1653	09/06/1629	1-Necroscopi	m	28	11-30	Senza_spec_coinv_organo		febre continua
1654	09/06/1629	1-Necroscopi	m	55	51-70	0
1655	09/06/1629	1-Necroscopi	f	40	31-50	0
1656	09/06/1629	1-Necroscopi	f	45	31-50	Senza_spec_coinv_organo		febre acuta
1657	09/06/1629	1-Necroscopi	m	85	> 70	Febbre_con_sintomi_resp
1658	09/06/1629	1-Necroscopi	f	5	0-10	Senza_spec_coinv_organo		febre acuta
1659	09/06/1629	1-Necroscopi	f	60	51-70	0
1660	10/06/1629	2-Medici collegiati	f	75	> 70	Febbre_con_sintomi_GI
1661	10/06/1629	2-Medici collegiati	f	5	0-10	Senza_spec_coinv_organo		febre
1662	10/06/1629	2-Medici collegiati	f	70	51-70	Febbre_con_sintomi_resp
1663	10/06/1629	2-Medici collegiati	f	65	51-70	Senza_spec_coinv_organo		febre acuta
1664	10/06/1629	2-Medici collegiati	m	44	31-50	Senza_spec_coinv_organo		febre acuta
1665	10/06/1629	2-Medici collegiati	m	64	51-70	Senza_spec_coinv_organo		febre continua
1666	10/06/1629	1-Necroscopi	f	2	0-10	0
1667	10/06/1629	1-Necroscopi	m	3	0-10	Senza_spec_coinv_organo		febre lunga
1668	10/06/1629	1-Necroscopi	m	40	31-50	0
1669	10/06/1629	1-Necroscopi	m	2	0-10	0
1670	10/06/1629	1-Necroscopi	m	70	51-70	0
1671	10/06/1629	1-Necroscopi	f	10	0-10	Senza_spec_coinv_organo		febre acuta
1672	10/06/1629	1-Necroscopi	f	28	11-30	0
1673	10/06/1629	1-Necroscopi	m	0	0-10	0
1674	10/06/1629	1-Necroscopi	m	6	0-10	0
1675	10/06/1629	1-Necroscopi	m	60	51-70	0
1676	10/06/1629	1-Necroscopi	m			0
1677	10/06/1629	1-Necroscopi	m	50	31-50	0
1678	10/06/1629	1-Necroscopi	m	12	11-30	Senza_spec_coinv_organo		febre acuta
1679	10/06/1629	1-Necroscopi	m	9	0-10	0
1680	10/06/1629	1-Necroscopi	m	13	11-30	0
1681	10/06/1629	1-Necroscopi	f	7	0-10	0
1682	10/06/1629	1-Necroscopi	m	0	0-10	0
1683	10/06/1629	1-Necroscopi	f	1	0-10	0
1684	10/06/1629	2-Medici collegiati	f	20	11-30	Senza_spec_coinv_organo		febre maligna
1685	10/06/1629	1-Necroscopi	f	22	11-30	Senza_spec_coinv_organo		febre acuta
1686	10/06/1629	1-Necroscopi	m	33	31-50	0
1687	10/06/1629	1-Necroscopi	m	0	0-10	0
1688	10/06/1629	1-Necroscopi	f	90	> 70	Senza_spec_coinv_organo		febre continua
1689	10/06/1629	1-Necroscopi	m	50	31-50	0
1690	11/06/1629	2-Medici collegiati	f	65	51-70	Senza_spec_coinv_organo		febre continua
1691	11/06/1629	2-Medici collegiati	m	42	31-50	Senza_spec_coinv_organo	9	febre acuta maligna
1692	11/06/1629	2-Medici collegiati	f	75	> 70	Senza_spec_coinv_organo		febre acuta
1693	11/06/1629	2-Medici collegiati	m	64	51-70	Senza_spec_coinv_organo	3	febre acuta maligna
1694	11/06/1629	1-Necroscopi	m	10	0-10	0
1695	11/06/1629	1-Necroscopi	f	1	0-10	0
1696	11/06/1629	1-Necroscopi	m	21	11-30	Senza_spec_coinv_organo		febre acuta
1697	11/06/1629	1-Necroscopi	m	38	31-50	Senza_spec_coinv_organo		febre acuta
1698	11/06/1629	1-Necroscopi	f	45	31-50	0
1699	11/06/1629	1-Necroscopi	m	10	0-10	0
1700	11/06/1629	1-Necroscopi	f	40	31-50	0
1701	11/06/1629	1-Necroscopi	m			0
1702	11/06/1629	2-Medici collegiati	m	13	11-30	febbre_etica	121	febbre etica
1703	11/06/1629	1-Necroscopi	m	60	51-70	0
1704	11/06/1629	1-Necroscopi	f	0	0-10	0
1705	11/06/1629	2-Medici collegiati	f	20	11-30	0
1706	11/06/1629	1-Necroscopi	f	40	31-50	Senza_spec_coinv_organo		febre acuta
1707	11/06/1629	1-Necroscopi	f	20	11-30	Senza_spec_coinv_organo		febre continua
1708	11/06/1629	1-Necroscopi	f	39	31-50	0
1709	11/06/1629	1-Necroscopi	m	1	0-10	Senza_spec_coinv_organo		febre acuta
1710	11/06/1629	1-Necroscopi	m	40	31-50	0
1711	11/06/1629	2-Medici collegiati	f	38	31-50	Senza_spec_coinv_organo	10	febre acuta
1712	12/06/1629	2-Medici collegiati	m	25	11-30	0
1713	12/06/1629	1-Necroscopi	f	50	31-50	0
1714	12/06/1629	1-Necroscopi	m	14	11-30	0
1715	12/06/1629	1-Necroscopi	m	30	11-30	0
1716	12/06/1629	1-Necroscopi	m	35	31-50	Senza_spec_coinv_organo		febre acuta
1717	12/06/1629	1-Necroscopi	m	45	31-50	0
1718	12/06/1629	1-Necroscopi	f	3	0-10	0
1719	12/06/1629	1-Necroscopi	f	1	0-10	0
1720	12/06/1629	1-Necroscopi	m	14	11-30	Senza_spec_coinv_organo		febre acuta
1721	12/06/1629	1-Necroscopi	f	40	31-50	0
1722	12/06/1629	1-Necroscopi	m	14	11-30	0
1723	12/06/1629	1-Necroscopi	f	35	31-50	Senza_spec_coinv_organo		febre acuta
1724	12/06/1629	1-Necroscopi	m	9	0-10	0
1725	12/06/1629	1-Necroscopi	m	80	> 70	0
1726	12/06/1629	1-Necroscopi	m	30	11-30	Senza_spec_coinv_organo		febre acuta
1727	12/06/1629	1-Necroscopi	f	40	31-50	Senza_spec_coinv_organo		febre acuta
1728	12/06/1629	1-Necroscopi	m	2	0-10	Senza_spec_coinv_organo		febre
1729	12/06/1629	1-Necroscopi	m	65	51-70	0
1730	12/06/1629	1-Necroscopi	f	70	51-70	0
1731	12/06/1629	1-Necroscopi	m	1	0-10	0
1732	12/06/1629	1-Necroscopi	f	2	0-10	0
1733	12/06/1629	1-Necroscopi	m	7	0-10	Senza_spec_coinv_organo		febre continua
1734	12/06/1629	1-Necroscopi	m	0	0-10	0
1735	12/06/1629	1-Necroscopi	m	3	0-10	0
1736	13/06/1629	2-Medici collegiati	f	35	31-50	Senza_spec_coinv_organo		febre acuta
1737	13/06/1629	2-Medici collegiati	m	28	11-30	Senza_spec_coinv_organo	7	febre acuta
1738	13/06/1629	2-Medici collegiati	f	60	51-70	0
1739	13/06/1629	2-Medici collegiati	m	65	51-70	Febbre_con_sintomi_GI
1740	13/06/1629	2-Medici collegiati	f	50	31-50	Febbre_con_sintomi_GI
1741	13/06/1629	2-Medici collegiati	m	28	11-30	Senza_spec_coinv_organo		febre acuta maligna
1742	13/06/1629	2-Medici collegiati	m	60	51-70	Senza_spec_coinv_organo		febre continua
1743	13/06/1629	2-Medici collegiati	m	40	31-50	Senza_spec_coinv_organo		febre maligna
1744	13/06/1629	2-Medici collegiati	f	50	31-50	Senza_spec_coinv_organo		febre acuta
1745	13/06/1629	2-Medici collegiati	m	70	51-70	Febbre_con_sintomi_resp
1746	13/06/1629	1-Necroscopi	m	60	51-70	Febbre_esant
1747	13/06/1629	1-Necroscopi	f	4	0-10	Senza_spec_coinv_organo		febre continua
1748	13/06/1629	1-Necroscopi	m	55	51-70	0
1749	13/06/1629	1-Necroscopi	f			0
1750	13/06/1629	1-Necroscopi				0
1751	13/06/1629	1-Necroscopi				0
1752	13/06/1629	1-Necroscopi				0
1753	13/06/1629	1-Necroscopi				0
1754	13/06/1629	1-Necroscopi				0
1755	13/06/1629	1-Necroscopi	f	50	31-50	0
1756	13/06/1629	1-Necroscopi	f	30	11-30	Senza_spec_coinv_organo		febre acuta
1757	13/06/1629	1-Necroscopi	f	70	51-70	0
1758	13/06/1629	1-Necroscopi	f	70	51-70	0
1759	13/06/1629	1-Necroscopi	f	5	0-10	0
1760	13/06/1629	1-Necroscopi	m	30	11-30	Senza_spec_coinv_organo		febre acuta
1761	13/06/1629	1-Necroscopi	f	2	0-10	Senza_spec_coinv_organo		febre continua
1762	13/06/1629	1-Necroscopi	m	22	11-30	Senza_spec_coinv_organo		febre acuta
1763	13/06/1629	1-Necroscopi	f	22	11-30	0
1764	13/06/1629	1-Necroscopi	f	30	11-30	Senza_spec_coinv_organo		febre acuta
1765	13/06/1629	1-Necroscopi	m	30	11-30	Senza_spec_coinv_organo		febre maligna
1766	13/06/1629	1-Necroscopi	m	60	51-70	0
1767	13/06/1629	1-Necroscopi	f	45	31-50	0
1768	13/06/1629	1-Necroscopi	f	2	0-10	0
1769	13/06/1629	1-Necroscopi	f	3	0-10	Senza_spec_coinv_organo		febre acuta
1770	14/06/1629	2-Medici collegiati	m	37	31-50	0
1771	14/06/1629	2-Medici collegiati	f	40	31-50	Senza_spec_coinv_organo		febre acuta
1772	14/06/1629	2-Medici collegiati	f	52	51-70	Senza_spec_coinv_organo		febre acuta
1773	14/06/1629	2-Medici collegiati	f	21	11-30	Senza_spec_coinv_organo		febre acuta
1774	14/06/1629	2-Medici collegiati	f	30	11-30	Senza_spec_coinv_organo		febre acuta
1775	14/06/1629	2-Medici collegiati	f	60	51-70	Senza_spec_coinv_organo	10	febre acuta
1776	14/06/1629	1-Necroscopi	f	35	31-50	Senza_spec_coinv_organo		febre acuta
1777	14/06/1629	1-Necroscopi	f	40	31-50	0
1778	14/06/1629	1-Necroscopi	f	45	31-50	0
1779	14/06/1629	1-Necroscopi	m	50	31-50	Senza_spec_coinv_organo		febre acuta
1780	14/06/1629	1-Necroscopi	f	17	11-30	Senza_spec_coinv_organo		febre acuta
1781	14/06/1629	1-Necroscopi	f	28	11-30	Senza_spec_coinv_organo		febre frenetica
1782	14/06/1629	1-Necroscopi	m	17	11-30	0
1783	14/06/1629	1-Necroscopi	m	17	11-30	Senza_spec_coinv_organo		febre acuta
1784	14/06/1629	1-Necroscopi	m	1	0-10	0
1785	14/06/1629	1-Necroscopi	f	65	51-70	Senza_spec_coinv_organo		febre acuta
1786	14/06/1629	1-Necroscopi	f	15	11-30	Senza_spec_coinv_organo		febre acuta
1787	14/06/1629	1-Necroscopi	f	10	0-10	0
1788	14/06/1629	1-Necroscopi	f	20	11-30	0
1789	14/06/1629	1-Necroscopi	f	7	0-10	0
1790	14/06/1629	1-Necroscopi	f	45	31-50	0
1791	14/06/1629	1-Necroscopi	f	2	0-10	0
1792	14/06/1629	1-Necroscopi	f	80	> 70	0
1793	14/06/1629	2-Medici collegiati	f	60	51-70	Senza_spec_coinv_organo	14	febre acuta
1794	15/06/1629	2-Medici collegiati	m	65	51-70	Senza_spec_coinv_organo		febre acuta
1795	15/06/1629	2-Medici collegiati	f	10	0-10	Senza_spec_coinv_organo	7	febre acuta
1796	15/06/1629	2-Medici collegiati	m	50	31-50	Senza_spec_coinv_organo	14	febre acuta
1797	15/06/1629	1-Necroscopi	f	55	51-70	febbre_etica		febbre etica
1798	15/06/1629	2-Medici collegiati	m	20	11-30	Senza_spec_coinv_organo		febre acuta maligna
1799	15/06/1629	2-Medici collegiati	m	55	51-70	Senza_spec_coinv_organo		febre acuta
1800	15/06/1629	2-Medici collegiati	m	55	51-70	Senza_spec_coinv_organo		febre acuta
1801	15/06/1629	2-Medici collegiati	f	35	31-50	Senza_spec_coinv_organo		febre acuta
1802	15/06/1629	1-Necroscopi	m	33	31-50	Senza_spec_coinv_organo		febre acuta
1803	15/06/1629	1-Necroscopi	m	22	11-30	Senza_spec_coinv_organo		febre acuta
1804	15/06/1629	1-Necroscopi	f	12	11-30	Senza_spec_coinv_organo		febre
1805	15/06/1629	1-Necroscopi	f	10	0-10	0
1806	15/06/1629	1-Necroscopi	m	0	0-10	0
1807	15/06/1629	1-Necroscopi	m	40	31-50	Senza_spec_coinv_organo		febre acuta
1808	15/06/1629	1-Necroscopi	f	40	31-50	0
1809	15/06/1629	1-Necroscopi	f	43	31-50	Senza_spec_coinv_organo		febre acuta
1810	15/06/1629	1-Necroscopi	f	50	31-50	0
1811	15/06/1629	1-Necroscopi	f	5	0-10	0
1812	15/06/1629	1-Necroscopi	m	7	0-10	Senza_spec_coinv_organo		febre acuta
1813	15/06/1629	1-Necroscopi	m	76	> 70	0
1814	15/06/1629	1-Necroscopi	f	6	0-10	0
1815	15/06/1629	1-Necroscopi	f	8	0-10	0
1816	15/06/1629	1-Necroscopi	f	45	31-50	Febbre_con_sintomi_resp
1817	15/06/1629	1-Necroscopi	m	45	31-50	Senza_spec_coinv_organo		febre acuta
1818	15/06/1629	1-Necroscopi	m	20	11-30	0
1819	15/06/1629	1-Necroscopi	m	12	11-30	0
1820	15/06/1629	1-Necroscopi	f	60	51-70	0
1821	15/06/1629	1-Necroscopi	f	70	51-70	0
1822	15/06/1629	1-Necroscopi	m	12	11-30	Senza_spec_coinv_organo		febre continua
1823	15/06/1629	1-Necroscopi	m	4	0-10	0
1824	15/06/1629	1-Necroscopi	f	3	0-10	Senza_spec_coinv_organo		febre acuta
1825	15/06/1629	1-Necroscopi	f	50	31-50	0
1826	15/06/1629	1-Necroscopi	m	50	31-50	0
1827	15/06/1629	1-Necroscopi	m	4	0-10	0
1828	15/06/1629	1-Necroscopi	f	7	0-10	0
1829	15/06/1629	2-Medici collegiati	f	33	31-50	Senza_spec_coinv_organo		febre acuta maligna
1830	15/06/1629	1-Necroscopi	m	50	31-50	0
1831	15/06/1629	1-Necroscopi	m	30	11-30	Senza_spec_coinv_organo		febre acuta
1832	15/06/1629	1-Necroscopi	m	25	11-30	0
1833	16/06/1629	2-Medici collegiati	m	95	> 70	0	20
1834	16/06/1629	2-Medici collegiati	m	20	11-30	Senza_spec_coinv_organo		febre maligna
1835	16/06/1629	2-Medici collegiati	m	50	31-50	Senza_spec_coinv_organo		febre acuta
1836	16/06/1629	2-Medici collegiati	m	32	31-50	0
1837	16/06/1629	2-Medici collegiati	m	53	51-70	Senza_spec_coinv_organo		febre acuta
1838	16/06/1629	1-Necroscopi	f	10	0-10	Senza_spec_coinv_organo		febre acuta
1839	16/06/1629	1-Necroscopi	f	30	11-30	0
1840	16/06/1629	1-Necroscopi	f	7	0-10	Senza_spec_coinv_organo		febre acuta
1841	16/06/1629	1-Necroscopi	m	10	0-10	0
1842	16/06/1629	1-Necroscopi	f	45	31-50	0
1843	16/06/1629	1-Necroscopi	m	50	31-50	Senza_spec_coinv_organo		febre acuta
1844	16/06/1629	1-Necroscopi	m	34	31-50	Senza_spec_coinv_organo		febre frenetica
1845	16/06/1629	1-Necroscopi	f	60	51-70	0
1846	16/06/1629	1-Necroscopi	f	35	31-50	0
1847	16/06/1629	1-Necroscopi	m	12	11-30	Senza_spec_coinv_organo		febre acuta
1848	16/06/1629	1-Necroscopi	f	50	31-50	0
1849	16/06/1629	1-Necroscopi	f	5	0-10	0
1850	16/06/1629	1-Necroscopi	f	16	11-30	Senza_spec_coinv_organo		febre acuta
1851	16/06/1629	1-Necroscopi	f	9	0-10	0
1852	16/06/1629	1-Necroscopi	f	3	0-10	0
1853	16/06/1629	1-Necroscopi	m	33	31-50	0
1854	16/06/1629	1-Necroscopi	m	40	31-50	Senza_spec_coinv_organo		febre acuta
1855	16/06/1629	1-Necroscopi	m	45	31-50	Senza_spec_coinv_organo		febre acuta
1856	17/06/1629	2-Medici collegiati	f	40	31-50	0
1857	17/06/1629	2-Medici collegiati	f	31	31-50	Senza_spec_coinv_organo		febre acuta
1858	17/06/1629	2-Medici collegiati	f	8	0-10	Senza_spec_coinv_organo		febre acuta
1859	17/06/1629	2-Medici collegiati	m	53	51-70	Senza_spec_coinv_organo		febre acuta
1860	17/06/1629	2-Medici collegiati	f	53	51-70	Senza_spec_coinv_organo		febre acuta
1861	17/06/1629	1-Necroscopi				0
1862	17/06/1629	1-Necroscopi				0
1863	17/06/1629	1-Necroscopi				0
1864	17/06/1629	1-Necroscopi				0
1865	17/06/1629	1-Necroscopi				0
1866	17/06/1629	1-Necroscopi	m	1	0-10	0
1867	17/06/1629	1-Necroscopi	f	10	0-10	Senza_spec_coinv_organo		febre continua
1868	17/06/1629	1-Necroscopi	m	2	0-10	0
1869	17/06/1629	1-Necroscopi	m	7	0-10	0
1870	17/06/1629	1-Necroscopi	f	8	0-10	0
1871	17/06/1629	1-Necroscopi	m	30	11-30	0
1872	17/06/1629	1-Necroscopi	f	90	> 70	0
1873	17/06/1629	1-Necroscopi	m	19	11-30	0
1874	17/06/1629	1-Necroscopi	f	15	11-30	0
1875	17/06/1629	1-Necroscopi	f	2	0-10	Senza_spec_coinv_organo		febre acuta
1876	17/06/1629	1-Necroscopi	m	0	0-10	0
1877	17/06/1629	1-Necroscopi	m	50	31-50	Senza_spec_coinv_organo		febre acuta
1878	17/06/1629	1-Necroscopi	m	35	31-50	0
1879	17/06/1629	1-Necroscopi	m	60	51-70	0
1880	17/06/1629	1-Necroscopi	m	5	0-10	febbre_etica		febbre etica
1881	17/06/1629	1-Necroscopi	f	0	0-10	0
1882	17/06/1629	2-Medici collegiati	m			Senza_spec_coinv_organo		febre acuta
1883	18/06/1629	2-Medici collegiati	m	55	51-70	Senza_spec_coinv_organo		febre acuta maligna
1884	18/06/1629	2-Medici collegiati	m	40	31-50	Senza_spec_coinv_organo		febre acuta
1885	18/06/1629	2-Medici collegiati	m	55	51-70	Senza_spec_coinv_organo		febre acuta
1886	18/06/1629	2-Medici collegiati	f	70	51-70	Senza_spec_coinv_organo		febre acuta
1887	18/06/1629	2-Medici collegiati	m	55	51-70	Senza_spec_coinv_organo		febre acuta
1888	18/06/1629	2-Medici collegiati	m	12	11-30	0
1889	18/06/1629	2-Medici collegiati	m	40	31-50	0
1890	18/06/1629	2-Medici collegiati	f	45	31-50	Senza_spec_coinv_organo		febre acuta
1891	18/06/1629	2-Medici collegiati	m	12	11-30	Senza_spec_coinv_organo	10	febre acuta
1892	18/06/1629	1-Necroscopi	f	4	0-10	0
1893	18/06/1629	1-Necroscopi	f	6	0-10	Senza_spec_coinv_organo		febre continua
1894	18/06/1629	1-Necroscopi	m	8	0-10	Senza_spec_coinv_organo		febre acuta
1895	18/06/1629	1-Necroscopi	m	4	0-10	0
1896	18/06/1629	1-Necroscopi	f	12	11-30	0
1897	18/06/1629	1-Necroscopi	f	40	31-50	Senza_spec_coinv_organo		febre acuta
1898	18/06/1629	1-Necroscopi	m	15	11-30	0
1899	18/06/1629	1-Necroscopi	f	45	31-50	0
1900	18/06/1629	1-Necroscopi	f	65	51-70	Senza_spec_coinv_organo		febre acuta
1901	18/06/1629	1-Necroscopi	f	45	31-50	0
1902	18/06/1629	1-Necroscopi	f	12	11-30	Senza_spec_coinv_organo		febre continua
1903	18/06/1629	1-Necroscopi	m	65	51-70	0
1904	18/06/1629	1-Necroscopi	m	35	31-50	Senza_spec_coinv_organo		febre acuta
1905	18/06/1629	1-Necroscopi	f	55	51-70	0
1906	18/06/1629	1-Necroscopi				0
1907	18/06/1629	1-Necroscopi				0
1908	18/06/1629	1-Necroscopi				0
1909	18/06/1629	1-Necroscopi				0
1910	18/06/1629	1-Necroscopi				0
1911	18/06/1629	1-Necroscopi	f	20	11-30	febbre_etica		febbre etica
1912	18/06/1629	1-Necroscopi	m	53	51-70	Senza_spec_coinv_organo		febre continua
1913	18/06/1629	1-Necroscopi	f	58	51-70	Senza_spec_coinv_organo		febre maligna
1914	18/06/1629	1-Necroscopi	f	40	31-50	0
1915	18/06/1629	1-Necroscopi	m	70	51-70	0
1916	18/06/1629	1-Necroscopi	f	4	0-10	0
1917	19/06/1629	2-Medici collegiati	f	19	11-30	Senza_spec_coinv_organo		febre acuta
1918	19/06/1629	1-Necroscopi				0
1919	19/06/1629	1-Necroscopi				0
1920	19/06/1629	1-Necroscopi				0
1921	19/06/1629	1-Necroscopi				0
1922	19/06/1629	1-Necroscopi				0
1923	19/06/1629	1-Necroscopi				0
1924	19/06/1629	1-Necroscopi				0
1925	19/06/1629	1-Necroscopi	m	60	51-70	0
1926	19/06/1629	1-Necroscopi	m	1	0-10	0
1927	19/06/1629	1-Necroscopi	m	70	51-70	Senza_spec_coinv_organo		febre acuta
1928	19/06/1629	1-Necroscopi	f	70	51-70	Senza_spec_coinv_organo		febre acuta
1929	19/06/1629	1-Necroscopi				0
1930	19/06/1629	1-Necroscopi				0
1931	19/06/1629	1-Necroscopi				0
1932	19/06/1629	1-Necroscopi				0
1933	19/06/1629	1-Necroscopi				0
1934	19/06/1629	1-Necroscopi	f	43	31-50	Senza_spec_coinv_organo		febre acuta
1935	19/06/1629	1-Necroscopi	m	30	11-30	0
1936	19/06/1629	1-Necroscopi	m	40	31-50	Senza_spec_coinv_organo		febre acuta
1937	19/06/1629	1-Necroscopi	f	0	0-10	0
1938	19/06/1629	1-Necroscopi	f	50	31-50	Senza_spec_coinv_organo		febre acuta
1939	19/06/1629	1-Necroscopi	m	50	31-50	0
1940	19/06/1629	1-Necroscopi	f	40	31-50	Senza_spec_coinv_organo		febre frenetica
1941	20/06/1629	2-Medici collegiati	f	27	11-30	Senza_spec_coinv_organo	14	febre acuta
1942	20/06/1629	1-Necroscopi	f	45	31-50	0
1943	20/06/1629	1-Necroscopi	f	7	0-10	Senza_spec_coinv_organo		febre lunga
1944	20/06/1629	1-Necroscopi	m	45	31-50	0
1945	20/06/1629	1-Necroscopi	m	5	0-10	0
1946	20/06/1629	1-Necroscopi	m			0
1947	20/06/1629	1-Necroscopi	m	50	31-50	Senza_spec_coinv_organo		febre maligna
1948	20/06/1629	1-Necroscopi	m	35	31-50	Senza_spec_coinv_organo		febre acuta
1949	20/06/1629	1-Necroscopi				0
1950	20/06/1629	1-Necroscopi				0
1951	20/06/1629	1-Necroscopi				0
1952	20/06/1629	1-Necroscopi				0
1953	20/06/1629	1-Necroscopi				0
1954	20/06/1629	1-Necroscopi				0
1955	20/06/1629	1-Necroscopi				0
1956	20/06/1629	1-Necroscopi				0
1957	20/06/1629	1-Necroscopi				0
1958	20/06/1629	1-Necroscopi				0
1959	20/06/1629	1-Necroscopi				0
1960	20/06/1629	1-Necroscopi				0
1961	20/06/1629	1-Necroscopi				0
1962	20/06/1629	1-Necroscopi				0
1963	20/06/1629	1-Necroscopi				0
1964	20/06/1629	1-Necroscopi				0
1965	20/06/1629	1-Necroscopi				0
1966	20/06/1629	1-Necroscopi				0
1967	20/06/1629	1-Necroscopi				0
1968	20/06/1629	1-Necroscopi				0
1969	20/06/1629	1-Necroscopi				0
1970	20/06/1629	1-Necroscopi				0
1971	20/06/1629	1-Necroscopi				0
1972	20/06/1629	1-Necroscopi				0
1973	20/06/1629	1-Necroscopi	f	10	0-10	0
1974	20/06/1629	1-Necroscopi	f	1	0-10	0
1975	20/06/1629	1-Necroscopi	f	20	11-30	0
1976	20/06/1629	1-Necroscopi	f	30	11-30	0
1977	21/06/1629	2-Medici collegiati	f	70	51-70	Senza_spec_coinv_organo	7	febre acuta
1978	21/06/1629	2-Medici collegiati	m	50	31-50	Senza_spec_coinv_organo		febre acuta maligna
1979	21/06/1629	2-Medici collegiati	m	45	31-50	Senza_spec_coinv_organo		febre acuta maligna
1980	21/06/1629	2-Medici collegiati	f	72	> 70	0
1981	21/06/1629	2-Medici collegiati	m	22	11-30	Febbre_con_sintomi_GI
1982	21/06/1629	1-Necroscopi	m	28	11-30	Senza_spec_coinv_organo		febre maligna
1983	21/06/1629	1-Necroscopi	m	0	0-10	0
1984	21/06/1629	1-Necroscopi	m	35	31-50	0
1985	21/06/1629	1-Necroscopi	m	50	31-50	0
1986	21/06/1629	1-Necroscopi	m	30	11-30	Senza_spec_coinv_organo		febre acuta
1987	21/06/1629	1-Necroscopi	f	48	31-50	0
1988	21/06/1629	1-Necroscopi	m	0	0-10	0
1989	21/06/1629	1-Necroscopi	m	35	31-50	Senza_spec_coinv_organo		febre acuta
1990	21/06/1629	1-Necroscopi	m	20	11-30	Senza_spec_coinv_organo		febre lunga
1991	21/06/1629	1-Necroscopi				0
1992	21/06/1629	1-Necroscopi				0
1993	21/06/1629	1-Necroscopi				0
1994	21/06/1629	1-Necroscopi	f	60	51-70	0
1995	21/06/1629	1-Necroscopi	f	35	31-50	Senza_spec_coinv_organo		febre continua
1996	21/06/1629	1-Necroscopi	m			0
1997	21/06/1629	1-Necroscopi	m	8	0-10	Senza_spec_coinv_organo		febre acuta
1998	21/06/1629	1-Necroscopi	m	5	0-10	Senza_spec_coinv_organo		febre continua
1999	21/06/1629	1-Necroscopi	m	13	11-30	Senza_spec_coinv_organo		febre acuta
2000	21/06/1629	1-Necroscopi	f	6	0-10	Senza_spec_coinv_organo		febre acuta
[truncated: 3,994 more rows]

## Sheet: Desc_HID1
1	0	2.025	2	3.01379	1	4	14	5.00462	0
0.8	0	1.975	2	2.98621	1	4	23	4.99538	0
1.2	0	2.05	3	3.01379	2	4	30	5.00277	0
0.801835	0	1.95	3	2.98621	2	4	35	4.99723	0
1.19817	0	2.01667	3	3	4	4	40	5.00092	0
0.80367	0	1.98333	3	3	5	3.8	40	4.99908	0
1.19633	0	2.025	4	3	8	4.2	42	5.01385	1
0.805505	0	1.975	4	3	17	3.9	42	4.98615	1
1.1945	0	2.025	5	3	18	4.1	45	5.01222	1
0.807339	0	1.975	5	3	20	4	50	4.98778	1
1.19266	0	2	6	3	22	4.08	60	5.01059	1
0.809174	0	2.025	7	3	23	3.92	65	4.98941	1
1.19083	0	1.975	7	3.01379	25			5.00896	1
0.811009	0	2	10	2.98621	25			4.99104	1
1.18899	0	2	12	3.01379	28			5.00733	1
0.812844	0	2.025	14	2.98621	28			4.99267	1
1.18716	0	1.975	14	3	30			5.0057	1
0.814679	0	2	15	2.97931	30			4.9943	1
1.18532	0	2	16	3.02069	30			5.00407	1
0.816514	0	2.025	17	3.01379	33			4.99593	1
1.18349	0	1.975	17	2.98621	33			5.00244	1
0.818349	0	2.025	18	3.01379	35			4.99756	1
1.18165	0	1.975	18	2.98621	35			5.00081	1
0.820183	0	2.025	20	3	40			4.99919	1
1.17982	0	1.975	20	2.95172	40			5.02308	2
0.822018	0	2	22	3.04828	40			4.97692	2
1.17798	0	2	24	2.96782	40			5.02149	2
0.823853	0	1.9625	24	3.03218	40			4.97851	2
1.17615	0	2.0375	24	2.98391	40			5.01989	2
0.825688	0	2	26	3.01609	40			4.98011	2
1.17431	0	2	28	3	43			5.0183	2
0.827523	0	1.9625	28	3.02759	45			4.9817	2
1.17248	0	2.0375	28	2.97241	45			5.01671	2
0.829358	0	2	29	3.0092	45			4.98329	2
1.17064	0	2	30	2.9908	45			5.01512	2
0.831193	0	1.9625	30	3.01379	46			4.98488	2
1.16881	0	2.0375	30	2.98621	46			5.01353	2
0.833028	0	2	31	3	49			4.98647	2
1.16697	0	2.025	32	3.04138	50			5.01194	2
0.834862	0	1.975	32	2.95862	50			4.98806	2
1.16514	0	2	33	3.02483	50			5.01034	2
0.836697	0	2.05	35	2.97517	50			4.98966	2
1.1633	0	1.95	35	3.00828	50			5.00875	2
0.838532	0	2.01667	35	2.99172	50			4.99125	2
1.16147	0	1.98333	35	3	52			5.00716	2
0.840367	0	2.05	36	3.01379	54			4.99284	2
1.15963	0	1.95	36	2.98621	54			5.00557	2
0.842202	0	2.01667	36	3.04138	55			4.99443	2
1.1578	0	1.98333	36	2.95862	55			5.00398	2
0.844037	0	2.075	40	3.02483	55			4.99602	2
1.15596	0	1.925	40	2.97517	55			5.00239	2
0.845872	0	2.045	40	3.00828	55			4.99761	2
1.15413	0	1.955	40	2.99172	55			5.0008	2
0.847706	0	2.015	40	3.01379	56			4.9992	2
1.15229	0	1.985	40	2.98621	56			5.03385	3
0.849541	0	2	42	3	57			4.96615	3
1.15046	0	1.9625	42	3	58			5.03227	3
0.851376	0	2.0375	42	3	60			4.96773	3
1.14862	0	2	43	2.8	60			5.0307	3
0.853211	0	2.1	45	3.2	60			4.9693	3
1.14679	0	1.9	45	2.81429	60			5.02912	3
0.855046	0	2.07143	45	3.18571	60			4.97088	3
1.14495	0	1.92857	45	2.82857	60			5.02755	3
0.856881	0	2.04286	45	3.17143	60			4.97245	3
1.14312	0	1.95714	45	2.84286	60			5.02597	3
0.858716	0	2.01429	45	3.15714	60			4.97403	3
1.14128	0	1.98571	45	2.85714	60			5.0244	3
0.86055	0	2	46	3.14286	60			4.9756	3
1.13945	0	2.2	50	2.87143	60			5.02283	3
0.862385	0	1.8	50	3.12857	60			4.97717	3
1.13761	0	2.17333	50	2.88571	60			5.02125	3
0.86422	0	1.82667	50	3.11429	60			4.97875	3
1.13578	0	2.14667	50	2.9	60			5.01968	3
0.866055	0	1.85333	50	3.1	60			4.98032	3
1.13394	0	2.12	50	2.91429	60			5.0181	3
0.86789	0	1.88	50	3.08571	60			4.9819	3
1.13211	0	2.09333	50	2.92857	60			5.01653	3
0.869725	0	1.90667	50	3.07143	60			4.98347	3
1.13028	0	2.06667	50	2.94286	60			5.01496	3
0.87156	0	1.93333	50	3.05714	60			4.98504	3
1.12844	0	2.04	50	2.95714	60			5.01338	3
0.873394	0	1.96	50	3.04286	60			4.98662	3
1.12661	0	2.01333	50	2.97143	60			5.01181	3
0.875229	0	1.98667	50	3.02857	60			4.98819	3
1.12477	0	2	52	2.98571	60			5.01023	3
0.877064	0	2	54	3.01429	60			4.98977	3
1.12294	0	2.1	55	3.02759	63			5.00866	3
0.878899	0	1.9	55	2.97241	63			4.99134	3
1.1211	0	2.07143	55	3.0092	63			5.00708	3
0.880734	0	1.92857	55	2.9908	63			4.99292	3
1.11927	0	2.04286	55	3.01379	64			5.00551	3
0.882569	0	1.95714	55	2.98621	64			4.99449	3
1.11743	0	2.01429	55	3	65			5.00394	3
0.884404	0	1.98571	55	2.93793	65			4.99606	3
1.1156	0	2	56	3.06207	65			5.00236	3
0.886239	0	2.175	60	2.95345	65			4.99764	3
1.11376	0	1.825	60	3.04655	65			5.00079	3
0.888073	0	2.14808	60	2.96897	65			4.99921	3
1.11193	0	1.85192	60	3.03103	65			5.02462	4
0.889908	0	2.12115	60	2.98448	65			4.97538	4
1.11009	0	1.87885	60	3.01552	65			5.02303	4
0.891743	0	2.09423	60	3.01379	69			4.97697	4
1.10826	0	1.90577	60	2.98621	69			5.02144	4
0.893578	0	2.06731	60	3.11034	70			4.97856	4
1.10642	0	1.93269	60	2.88966	70			5.01985	4
0.895413	0	2.04038	60	3.09563	70			4.98015	4
1.10459	0	1.95962	60	2.90437	70			5.01826	4
0.897248	0	2.01346	60	3.08092	70			4.98174	4
1.10275	0	1.98654	60	2.91908	70			5.01667	4
0.899083	0	2	63	3.06621	70			4.98333	4
1.10092	0	2.1	65	2.93379	70			5.01509	4
0.900917	0	1.9	65	3.05149	70			4.98491	4
1.09908	0	2.07143	65	2.94851	70			5.0135	4
0.902752	0	1.92857	65	3.03678	70			4.9865	4
1.09725	0	2.04286	65	2.96322	70			5.01191	4
0.904587	0	1.95714	65	3.02207	70			4.98809	4
1.09541	0	2.01429	65	2.97793	70			5.01032	4
0.906422	0	1.98571	65	3.00736	70			4.98968	4
1.09358	0	2	66	2.99264	70			5.00873	4
0.908257	0	2	67	3	74			4.99127	4
1.09174	0	2.1	70	3.05517	75			5.00715	4
0.910092	0	1.9	70	2.94483	75			4.99285	4
1.08991	0	2.07143	70	3.03941	75			5.00556	4
0.911927	0	1.92857	70	2.96059	75			4.99444	4
1.08807	0	2.04286	70	3.02365	75			5.00397	4
0.913761	0	1.95714	70	2.97635	75			4.99603	4
1.08624	0	2.01429	70	3.00788	75			5.00238	4
0.915596	0	1.98571	70	2.99212	75			4.99762	4
1.0844	0	2	72	3	76			5.00079	4
0.917431	0	2	74	3.04138	80			4.99921	4
1.08257	0	2.05	75	2.95862	80			5	5
0.919266	0	1.95	75	3.02483	80			4.97462	5
1.08073	0	2.01667	75	2.97517	80			5.02538	5
0.921101	0	1.98333	75	3.00828	80			4.9762	5
1.0789	0	2	80	2.99172	80			5.0238	5
0.922936	0	1.9375	80	3.01379	82			4.97779	5
1.07706	0	2.0625	80	2.98621	82			5.02221	5
0.924771	0	1.96875	80	3	83			4.97938	5
1.07523	0	2.03125	80	3	84			5.02062	5
0.926606	0	2	90	3	85			4.98096	5
1.07339	0			3	90			5.01904	5
0.92844	0			3	95			4.98255	5
1.07156	0							5.01745	5
0.930275	0							4.98413	5
1.06972	0							5.01587	5
0.93211	0							4.98572	5
1.06789	0							5.01428	5
0.933945	0							4.98731	5
1.06606	0							5.01269	5
0.93578	0							4.98889	5
1.06422	0							5.01111	5
0.937615	0							4.99048	5
1.06239	0							5.00952	5
0.93945	0							4.99207	5
1.06055	0							5.00793	5
0.941284	0							4.99365	5
1.05872	0							5.00635	5
0.943119	0							4.99524	5
1.05688	0							5.00476	5
0.944954	0							4.99683	5
1.05505	0							5.00317	5
0.946789	0							4.99841	5
1.05321	0							5.00159	5
0.948624	0							5.02	6
1.05138	0							4.98	6
0.950459	0							5.0184	6
1.04954	0							4.9816	6
0.952294	0							5.0168	6
1.04771	0							4.9832	6
0.954128	0							5.0152	6
1.04587	0							4.9848	6
0.955963	0							5.0136	6
1.04404	0							4.9864	6
0.957798	0							5.012	6
1.0422	0							4.988	6
0.959633	0							5.0104	6
1.04037	0							4.9896	6
0.961468	0							5.0088	6
1.03853	0							4.9912	6
0.963303	0							5.0072	6
1.0367	0							4.9928	6
0.965138	0							5.0056	6
1.03486	0							4.9944	6
0.966972	0							5.004	6
1.03303	0							4.996	6
0.968807	0							5.0024	6
1.03119	0							4.9976	6
0.970642	0							5.0008	6
1.02936	0							4.9992	6
0.972477	0							5.02462	7
1.02752	0							4.97538	7
0.974312	0							5.02303	7
1.02569	0							4.97697	7
0.976147	0							5.02144	7
1.02385	0							4.97856	7
0.977982	0							5.01985	7
1.02202	0							4.98015	7
0.979817	0							5.01826	7
1.02018	0							4.98174	7
0.981651	0							5.01667	7
1.01835	0							4.98333	7
0.983486	0							5.01509	7
1.01651	0							4.98491	7
0.985321	0							5.0135	7
1.01468	0							4.9865	7
0.987156	0							5.01191	7
1.01284	0							4.98809	7
0.988991	0							5.01032	7
1.01101	0							4.98968	7
0.990826	0							5.00873	7
1.00917	0							4.99127	7
0.992661	0							5.00715	7
1.00734	0							4.99285	7
0.994495	0							5.00556	7
1.0055	0							4.99444	7
0.99633	0							5.00397	7
1.00367	0							4.99603	7
0.998165	0							5.00238	7
1.00183	0							4.99762	7
1	1							5.00079	7
0.916895	1							4.99921	7
1.08311	1							5	8
0.918742	1							4.97923	8
1.08126	1							5.02077	8
0.920589	1							4.98083	8
1.07941	1							5.01917	8
0.922435	1							4.98243	8
1.07756	1							5.01757	8
0.924282	1							4.98402	8
1.07572	1							5.01598	8
0.926129	1							4.98562	8
1.07387	1							5.01438	8
0.927976	1							4.98722	8
1.07202	1							5.01278	8
0.929822	1							4.98882	8
1.07018	1							5.01118	8
0.931669	1							4.99041	8
1.06833	1							5.00959	8
0.933516	1							4.99201	8
1.06648	1							5.00799	8
0.935363	1							4.99361	8
1.06464	1							5.00639	8
0.93721	1							4.99521	8
1.06279	1							5.00479	8
0.939056	1							4.9968	8
1.06094	1							5.0032	8
0.940903	1							4.9984	8
1.0591	1							5.0016	8
0.94275	1							5.01385	9
1.05725	1							4.98615	9
0.944597	1							5.01222	9
1.0554	1							4.98778	9
0.946443	1							5.01059	9
1.05356	1							4.98941	9
0.94829	1							5.00896	9
1.05171	1							4.99104	9
0.950137	1							5.00733	9
1.04986	1							4.99267	9
0.951984	1							5.0057	9
1.04802	1							4.9943	9
0.953831	1							5.00407	9
1.04617	1							4.99593	9
0.955677	1							5.00244	9
1.04432	1							4.99756	9
0.957524	1							5.00081	9
1.04248	1							4.99919	9
0.959371	1							5.03231	10
1.04063	1							4.96769	10
0.961218	1							5.03073	10
1.03878	1							4.96927	10
0.963064	1							5.02916	10
1.03694	1							4.97084	10
0.964911	1							5.02758	10
1.03509	1							4.97242	10
0.966758	1							5.026	10
1.03324	1							4.974	10
0.968605	1							5.02443	10
1.0314	1							4.97557	10
0.970452	1							5.02285	10
1.02955	1							4.97715	10
0.972298	1							5.02128	10
1.0277	1							4.97872	10
0.974145	1							5.0197	10
1.02585	1							4.9803	10
0.975992	1							5.01812	10
1.02401	1							4.98188	10
0.977839	1							5.01655	10
1.02216	1							4.98345	10
0.979685	1							5.01497	10
1.02031	1							4.98503	10
0.981532	1							5.0134	10
1.01847	1							4.9866	10
0.983379	1							5.01182	10
1.01662	1							4.98818	10
0.985226	1							5.01024	10
1.01477	1							4.98976	10
0.987073	1							5.00867	10
1.01293	1							4.99133	10
0.988919	1							5.00709	10
1.01108	1							4.99291	10
0.990766	1							5.00552	10
1.00923	1							4.99448	10
0.992613	1							5.00394	10
1.00739	1							4.99606	10
0.99446	1							5.00236	10
1.00554	1							4.99764	10
0.996306	1							5.00079	10
1.00369	1							4.99921	10
0.998153	1							5	11
1.00185	1							4.97769	11
1.07671	2							5.02231	11
0.923288	2							4.97929	11
1.07486	2							5.02071	11
0.925136	2							4.98088	11
1.07302	2							5.01912	11
0.926985	2							4.98247	11
1.07117	2							5.01753	11
0.928833	2							4.98407	11
1.06932	2							5.01593	11
0.930682	2							4.98566	11
1.06747	2							5.01434	11
0.93253	2							4.98725	11
1.06562	2							5.01275	11
0.934379	2							4.98885	11
1.06377	2							5.01115	11
0.936227	2							4.99044	11
1.06192	2							5.00956	11
0.938076	2							4.99203	11
1.06008	2							5.00797	11
0.939924	2							4.99363	11
1.05823	2							5.00637	11
0.941773	2							4.99522	11
1.05638	2							5.00478	11
0.943621	2							4.99681	11
1.05453	2							5.00319	11
0.94547	2							4.99841	11
1.05268	2							5.00159	11
0.947318	2							5.03692	12
1.05083	2							4.96308	12
0.949167	2							5.03535	12
1.04898	2							4.96465	12
0.951015	2							5.03378	12
1.04714	2							4.96622	12
0.952864	2							5.03221	12
1.04529	2							4.96779	12
0.954712	2							5.03064	12
1.04344	2							4.96936	12
0.95656	2							5.02907	12
1.04159	2							4.97093	12
0.958409	2							5.0275	12
1.03974	2							4.9725	12
0.960257	2							5.02592	12
1.03789	2							4.97408	12
0.962106	2							5.02435	12
1.03605	2							4.97565	12
0.963954	2							5.02278	12
1.0342	2							4.97722	12
0.965803	2							5.02121	12
1.03235	2							4.97879	12
0.967651	2							5.01964	12
1.0305	2							4.98036	12
0.9695	2							5.01807	12
1.02865	2							4.98193	12
0.971348	2							5.0165	12
1.0268	2							4.9835	12
0.973197	2							5.01493	12
1.02495	2							4.98507	12
0.975045	2							5.01336	12
1.02311	2							4.98664	12
0.976894	2							5.01178	12
1.02126	2							4.98822	12
0.978742	2							5.01021	12
1.01941	2							4.98979	12
0.980591	2							5.00864	12
1.01756	2							4.99136	12
0.982439	2							5.00707	12
1.01571	2							4.99293	12
0.984288	2							5.0055	12
1.01386	2							4.9945	12
0.986136	2							5.00393	12
1.01202	2							4.99607	12
0.987985	2							5.00236	12
1.01017	2							4.99764	12
0.989833	2							5.00079	12
1.00832	2							4.99921	12
0.991682	2							5.02769	13
1.00647	2							4.97231	13
0.99353	2							5.02611	13
1.00462	2							4.97389	13
0.995379	2							5.02453	13
1.00277	2							4.97547	13
0.997227	2							5.02295	13
1.00092	2							4.97705	13
0.999076	2							5.02136	13
1.04932	3							4.97864	13
0.950685	3							5.01978	13
1.04745	3							4.98022	13
0.952546	3							5.0182	13
1.04559	3							4.9818	13
0.954407	3							5.01662	13
1.04373	3							4.98338	13
0.956268	3							5.01503	13
1.04187	3							4.98497	13
0.958129	3							5.01345	13
1.04001	3							4.98655	13
0.95999	3							5.01187	13
1.03815	3							4.98813	13
0.961851	3							5.01029	13
1.03629	3							4.98971	13
0.963712	3							5.0087	13
1.03443	3							4.9913	13
0.965572	3							5.00712	13
1.03257	3							4.99288	13
0.967433	3							5.00554	13
1.03071	3							4.99446	13
0.969294	3							5.00396	13
1.02884	3							4.99604	13
0.971155	3							5.00237	13
1.02698	3							4.99763	13
0.973016	3							5.00079	13
1.02512	3							4.99921	13
0.974877	3							5.02308	14
1.02326	3							4.97692	14
0.976738	3							5.02149	14
1.0214	3							4.97851	14
0.978599	3							5.01989	14
1.01954	3							4.98011	14
0.98046	3							5.0183	14
1.01768	3							4.9817	14
0.982321	3							5.01671	14
1.01582	3							4.98329	14
0.984182	3							5.01512	14
1.01396	3							4.98488	14
0.986043	3							5.01353	14
1.0121	3							4.98647	14
0.987904	3							5.01194	14
1.01024	3							4.98806	14
0.989765	3							5.01034	14
1.00837	3							4.98966	14
0.991626	3							5.00875	14
1.00651	3							4.99125	14
0.993487	3							5.00716	14
1.00465	3							4.99284	14
0.995348	3							5.00557	14
1.00279	3							4.99443	14
0.997209	3							5.00398	14
1.00093	3							4.99602	14
0.99907	3							5.00239	14
1	4							4.99761	14
0.947945	4							5.0008	14
1.05205	4							4.9992	14
0.949804	4							5	15
1.0502	4							4.97615	15
0.951663	4							5.02385	15
1.04834	4							4.97774	15
0.953523	4							5.02226	15
1.04648	4							4.97933	15
0.955382	4							5.02067	15
1.04462	4							4.98092	15
0.957241	4							5.01908	15
1.04276	4							4.98251	15
0.9591	4							5.01749	15
1.0409	4							4.9841	15
0.960959	4							5.0159	15
1.03904	4							4.98569	15
0.962818	4							5.01431	15
1.03718	4							4.98728	15
0.964677	4							5.01272	15
1.03532	4							4.98887	15
0.966536	4							5.01113	15
1.03346	4							4.99046	15
0.968395	4							5.00954	15
1.0316	4							4.99205	15
0.970254	4							5.00795	15
1.02975	4							4.99364	15
0.972114	4							5.00636	15
1.02789	4							4.99523	15
0.973973	4							5.00477	15
1.02603	4							4.99682	15
0.975832	4							5.00318	15
1.02417	4							4.99841	15
0.977691	4							5.00159	15
1.02231	4							5	16
0.97955	4							4.98077	16
1.02045	4							5.01923	16
0.981409	4							4.98237	16
1.01859	4							5.01763	16
0.983268	4							4.98397	16
1.01673	4							5.01603	16
0.985127	4							4.98558	16
1.01487	4							5.01442	16
0.986986	4							4.98718	16
1.01301	4							5.01282	16
0.988845	4							4.98878	16
1.01115	4							5.01122	16
0.990705	4							4.99038	16
1.0093	4							5.00962	16
0.992564	4							4.99199	16
1.00744	4							5.00801	16
0.994423	4							4.99359	16
1.00558	4							5.00641	16
0.996282	4							4.99519	16
1.00372	4							5.00481	16
0.998141	4							4.99679	16
1.00186	4							5.00321	16
1.04566	5							4.9984	16
0.954338	5							5.0016	16
1.0438	5							5.02308	17
0.956202	5							4.97692	17
1.04193	5							5.02149	17
0.958065	5							4.97851	17
1.04007	5							5.01989	17
0.959929	5							4.98011	17
1.03821	5							5.0183	17
0.961793	5							4.9817	17
1.03634	5							5.01671	17
0.963657	5							4.98329	17
1.03448	5							5.01512	17
0.96552	5							4.98488	17
1.03262	5							5.01353	17
0.967384	5							4.98647	17
1.03075	5							5.01194	17
0.969248	5							4.98806	17
1.02889	5							5.01034	17
0.971112	5							4.98966	17
1.02702	5							5.00875	17
0.972975	5							4.99125	17
1.02516	5							5.00716	17
0.974839	5							4.99284	17
1.0233	5							5.00557	17
0.976703	5							4.99443	17
1.02143	5							5.00398	17
0.978567	5							4.99602	17
1.01957	5							5.00239	17
0.980431	5							4.99761	17
1.01771	5							5.0008	17
0.982294	5							4.9992	17
1.01584	5							5.03385	18
0.984158	5							4.96615	18
1.01398	5							5.03227	18
0.986022	5							4.96773	18
1.01211	5							5.0307	18
0.987886	5							4.9693	18
1.01025	5							5.02912	18
0.989749	5							4.97088	18
1.00839	5							5.02755	18
0.991613	5							4.97245	18
1.00652	5							5.02597	18
0.993477	5							4.97403	18
1.00466	5							5.0244	18
0.995341	5							4.9756	18
1.0028	5							5.02283	18
0.997204	5							4.97717	18
1.00093	5							5.02125	18
0.999068	5							4.97875	18
1.0347	6							5.01968	18
0.965297	6							4.98032	18
1.03283	6							5.0181	18
0.967173	6							4.9819	18
1.03095	6							5.01653	18
0.969049	6							4.98347	18
1.02908	6							5.01496	18
0.970924	6							4.98504	18
1.0272	6							5.01338	18
0.9728	6							4.98662	18
1.02532	6							5.01181	18
0.974676	6							4.98819	18
1.02345	6							5.01023	18
0.976552	6							4.98977	18
1.02157	6							5.00866	18
0.978428	6							4.99134	18
1.0197	6							5.00708	18
0.980304	6							4.99292	18
1.01782	6							5.00551	18
0.982179	6							4.99449	18
1.01594	6							5.00394	18
0.984055	6							4.99606	18
1.01407	6							5.00236	18
0.985931	6							4.99764	18
1.01219	6							5.00079	18
0.987807	6							4.99921	18
1.01032	6							5.01692	19
0.989683	6							4.98308	19
1.00844	6							5.01531	19
0.991559	6							4.98469	19
1.00657	6							5.0137	19
0.993435	6							4.9863	19
1.00469	6							5.01209	19
0.99531	6							4.98791	19
1.00281	6							5.01048	19
0.997186	6							4.98952	19
1.00094	6							5.00886	19
0.999062	6							4.99114	19
1	7							5.00725	19
0.96621	7							4.99275	19
1.03379	7							5.00564	19
0.968087	7							4.99436	19
1.03191	7							5.00403	19
0.969964	7							4.99597	19
1.03004	7							5.00242	19
0.971842	7							4.99758	19
1.02816	7							5.00081	19
0.973719	7							4.99919	19
1.02628	7							5.06615	20
0.975596	7							4.93385	20
1.0244	7							5.0646	20
0.977473	7							4.9354	20
1.02253	7							5.06304	20
0.979351	7							4.93696	20
1.02065	7							5.06148	20
0.981228	7							4.93852	20
1.01877	7							5.05993	20
0.983105	7							4.94007	20
1.01689	7							5.05837	20
0.984982	7							4.94163	20
1.01502	7							5.05681	20
0.986859	7							4.94319	20
1.01314	7							5.05526	20
0.988737	7							4.94474	20
1.01126	7							5.0537	20
0.990614	7							4.9463	20
1.00939	7							5.05214	20
0.992491	7							4.94786	20
1.00751	7							5.05059	20
0.994368	7							4.94941	20
1.00563	7							5.04903	20
0.996246	7							4.95097	20
1.00375	7							5.04748	20
0.998123	7							4.95252	20
1.00188	7							5.04592	20
1	8							4.95408	20
0.969863	8							5.04436	20
1.03014	8							4.95564	20
0.971747	8							5.04281	20
1.02825	8							4.95719	20
0.97363	8							5.04125	20
1.02637	8							4.95875	20
0.975514	8							5.03969	20
1.02449	8							4.96031	20
0.977397	8							5.03814	20
1.0226	8							4.96186	20
0.979281	8							5.03658	20
1.02072	8							4.96342	20
0.981164	8							5.03502	20
1.01884	8							4.96498	20
0.983048	8							5.03347	20
1.01695	8							4.96653	20
0.984932	8							5.03191	20
1.01507	8							4.96809	20
0.986815	8							5.03035	20
1.01318	8							4.96965	20
0.988699	8							5.0288	20
1.0113	8							4.9712	20
0.990582	8							5.02724	20
1.00942	8							4.97276	20
0.992466	8							5.02568	20
1.00753	8							4.97432	20
0.994349	8							5.02413	20
1.00565	8							4.97587	20
0.996233	8							5.02257	20
1.00377	8							4.97743	20
0.998116	8							5.02101	20
1.00188	8							4.97899	20
1.02922	9							5.01946	20
0.970776	9							4.98054	20
1.02734	9							5.0179	20
0.972662	9							4.9821	20
1.02545	9							5.01634	20
0.974547	9							4.98366	20
1.02357	9							5.01479	20
0.976432	9							4.98521	20
1.02168	9							5.01323	20
0.978318	9							4.98677	20
1.0198	9							5.01167	20
0.980203	9							4.98833	20
1.01791	9							5.01012	20
0.982089	9							4.98988	20
1.01603	9							5.00856	20
0.983974	9							4.99144	20
1.01414	9							5.007	20
0.985859	9							4.993	20
1.01226	9							5.00545	20
0.987745	9							4.99455	20
1.01037	9							5.00389	20
0.98963	9							4.99611	20
1.00848	9							5.00233	20
0.991516	9							4.99767	20
1.0066	9							5.00078	20
0.993401	9							4.99922	20
1.00471	9							5.01538	21
0.995286	9							4.98462	21
1.00283	9							5.01377	21
0.997172	9							4.98623	21
1.00094	9							5.01215	21
0.999057	9							4.98785	21
1	10							5.01053	21
0.971689	10							4.98947	21
1.02831	10							5.00891	21
0.973577	10							4.99109	21
1.02642	10							5.00729	21
0.975464	10							4.99271	21
1.02454	10							5.00567	21
0.977352	10							4.99433	21
1.02265	10							5.00405	21
0.979239	10							4.99595	21
1.02076	10							5.00243	21
0.981126	10							4.99757	21
1.01887	10							5.00081	21
0.983014	10							4.99919	21
1.01699	10							5.04462	22
0.984901	10							4.95538	22
1.0151	10							5.04305	22
0.986788	10							4.95695	22
1.01321	10							5.04148	22
0.988676	10							4.95852	22
1.01132	10							5.03992	22
0.990563	10							4.96008	22
1.00944	10							5.03835	22
0.992451	10							4.96165	22
1.00755	10							5.03679	22
0.994338	10							4.96321	22
1.00566	10							5.03522	22
0.996225	10							4.96478	22
1.00377	10							5.03366	22
0.998113	10							4.96634	22
1.00189	10							5.03209	22
1.01461	11							4.96791	22
0.985388	11							5.03053	22
1.01266	11							4.96947	22
0.987336	11							5.02896	22
1.01072	11							4.97104	22
0.989285	11							5.0274	22
1.00877	11							4.9726	22
0.991233	11							5.02583	22
1.00682	11							4.97417	22
0.993181	11							5.02426	22
1.00487	11							4.97574	22
0.995129	11							5.0227	22
1.00292	11							4.9773	22
0.997078	11							5.02113	22
1.00097	11							4.97887	22
0.999026	11							5.01957	22
1	12							4.98043	22
0.978995	12							5.018	22
1.021	12							4.982	22
0.980905	12							5.01644	22
1.0191	12							4.98356	22
0.982814	12							5.01487	22
1.01719	12							4.98513	22
0.984724	12							5.01331	22
1.01528	12							4.98669	22
0.986633	12							5.01174	22
1.01337	12							4.98826	22
0.988543	12							5.01018	22
1.01146	12							4.98982	22
0.990452	12							5.00861	22
1.00955	12							4.99139	22
0.992362	12							5.00704	22
1.00764	12							4.99296	22
0.994271	12							5.00548	22
1.00573	12							4.99452	22
0.996181	12							5.00391	22
1.00382	12							4.99609	22
0.99809	12							5.00235	22
1.00191	12							4.99765	22
1.00731	13							5.00078	22
0.992694	13							4.99922	22
1.00522	13							5	23
0.994781	13							4.98385	23
1.00313	13							5.01615	23
0.996869	13							4.98546	23
1.00104	13							5.01454	23
0.998956	13							4.98708	23
1	14							5.01292	23
0.977169	14							4.98869	23
1.02283	14							5.01131	23
0.979072	14							4.99031	23
1.02093	14							5.00969	23
0.980974	14							4.99192	23
1.01903	14							5.00808	23
0.982877	14							4.99354	23
1.01712	14							5.00646	23
0.984779	14							4.99515	23
1.01522	14							5.00485	23
0.986682	14							4.99677	23
1.01332	14							5.00323	23
0.988584	14							4.99838	23
1.01142	14							5.00162	23
0.990487	14							5	24
1.00951	14							4.97615	24
0.99239	14							5.02385	24
1.00761	14							4.97774	24
0.994292	14							5.02226	24
1.00571	14							4.97933	24
0.996195	14							5.02067	24
1.00381	14							4.98092	24
0.998097	14							5.01908	24
1.0019	14							4.98251	24
1.01826	15							5.01749	24
0.981735	15							4.9841	24
1.01634	15							5.0159	24
0.983658	15							4.98569	24
1.01442	15							5.01431	24
0.98558	15							4.98728	24
1.0125	15							5.01272	24
0.987503	15							4.98887	24
1.01057	15							5.01113	24
0.989426	15							4.99046	24
1.00865	15							5.00954	24
0.991348	15							4.99205	24
1.00673	15							5.00795	24
0.993271	15							4.99364	24
1.00481	15							5.00636	24
0.995193	15							4.99523	24
1.00288	15							5.00477	24
0.997116	15							4.99682	24
1.00096	15							5.00318	24
0.999039	15							4.99841	24
1.01644	16							5.00159	24
0.983562	16							5	25
1.0145	16							4.94077	25
0.985496	16							5.05923	25
1.01257	16							4.94233	25
0.987429	16							5.05767	25
1.01064	16							4.94389	25
0.989363	16							5.05611	25
1.0087	16							4.94545	25
0.991297	16							5.05455	25
1.00677	16							4.947	25
0.993231	16							5.053	25
1.00483	16							4.94856	25
0.995165	16							5.05144	25
1.0029	16							4.95012	25
0.997099	16							5.04988	25
1.00097	16							4.95168	25
0.999033	16							5.04832	25
1	17							4.95324	25
0.980822	17							5.04676	25
1.01918	17							4.9548	25
0.98274	17							5.0452	25
1.01726	17							4.95636	25
0.984658	17							5.04364	25
1.01534	17							4.95791	25
0.986575	17							5.04209	25
1.01342	17							4.95947	25
0.988493	17							5.04053	25
1.01151	17							4.96103	25
0.990411	17							5.03897	25
1.00959	17							4.96259	25
0.992329	17							5.03741	25
1.00767	17							4.96415	25
0.994247	17							5.03585	25
1.00575	17							4.96571	25
0.996164	17							5.03429	25
1.00384	17							4.96727	25
0.998082	17							5.03273	25
1.00192	17							4.96883	25
1.02009	18							5.03117	25
0.979909	18							4.97038	25
1.01818	18							5.02962	25
0.981822	18							4.97194	25
1.01626	18							5.02806	25
0.983736	18							4.9735	25
1.01435	18							5.0265	25
0.985649	18							4.97506	25
1.01244	18							5.02494	25
0.987563	18							4.97662	25
1.01052	18							5.02338	25
0.989476	18							4.97818	25
1.00861	18							5.02182	25
0.991389	18							4.97974	25
1.0067	18							5.02026	25
0.993303	18							4.9813	25
1.00478	18							5.0187	25
0.995216	18							4.98285	25
1.00287	18							5.01715	25
0.99713	18							4.98441	25
1.00096	18							5.01559	25
0.999043	18							4.98597	25
1.00913	19							5.01403	25
0.990868	19							4.98753	25
1.0071	19							5.01247	25
0.992897	19							4.98909	25
1.00507	19							5.01091	25
0.994926	19							4.99065	25
1.00304	19							5.00935	25
0.996956	19							4.99221	25
1.00101	19							5.00779	25
0.998985	19							4.99377	25
1	20							5.00623	25
0.949772	20							4.99532	25
1.05023	20							5.00468	25
0.951632	20							4.99688	25
1.04837	20							5.00312	25
0.953492	20							4.99844	25
1.04651	20							5.00156	25
0.955353	20							5.02	26
1.04465	20							4.98	26
0.957213	20							5.0184	26
1.04279	20							4.9816	26
0.959073	20							5.0168	26
1.04093	20							4.9832	26
0.960934	20							5.0152	26
1.03907	20							4.9848	26
0.962794	20							5.0136	26
1.03721	20							4.9864	26
0.964654	20							5.012	26
1.03535	20							4.988	26
0.966514	20							5.0104	26
1.03349	20							4.9896	26
0.968375	20							5.0088	26
1.03163	20							4.9912	26
0.970235	20							5.0072	26
1.02976	20							4.9928	26
0.972095	20							5.0056	26
1.0279	20							4.9944	26
0.973956	20							5.004	26
1.02604	20							4.996	26
0.975816	20							5.0024	26
1.02418	20							4.9976	26
0.977676	20							5.0008	26
1.02232	20							4.9992	26
0.979537	20							5	27
1.02046	20							4.98692	27
0.981397	20							5.01308	27
1.0186	20							4.98856	27
0.983257	20							5.01144	27
1.01674	20							4.99019	27
0.985118	20							5.00981	27
1.01488	20							4.99183	27
0.986978	20							5.00817	27
1.01302	20							4.99346	27
0.988838	20							5.00654	27
1.01116	20							4.9951	27
0.990698	20							5.0049	27
1.0093	20							4.99673	27
0.992559	20							5.00327	27
1.00744	20							4.99837	27
0.994419	20							5.00163	27
1.00558	20							5	28
0.996279	20							4.96385	28
1.00372	20							5.03615	28
0.99814	20							4.96542	28
1.00186	20							5.03458	28
1	21							4.96699	28
0.993607	21							5.03301	28
1.00639	21							4.96856	28
0.995738	21							5.03144	28
1.00426	21							4.97013	28
0.997869	21							5.02987	28
1.00213	21							4.97171	28
1.02374	22							5.02829	28
0.976256	22							4.97328	28
1.02184	22							5.02672	28
0.978155	22							4.97485	28
1.01995	22							5.02515	28
0.980055	22							4.97642	28
1.01805	22							5.02358	28
0.981954	22							4.97799	28
1.01615	22							5.02201	28
0.983854	22							4.97957	28
1.01425	22							5.02043	28
0.985753	22							4.98114	28
1.01235	22							5.01886	28
0.987653	22							4.98271	28
1.01045	22							5.01729	28
0.989553	22							4.98428	28
1.00855	22							5.01572	28
0.991452	22							4.98585	28
1.00665	22							5.01415	28
0.993352	22							4.98742	28
1.00475	22							5.01258	28
0.995251	22							4.989	28
1.00285	22							5.011	28
0.997151	22							4.99057	28
1.00095	22							5.00943	28
0.99905	22							4.99214	28
1.01644	23							5.00786	28
0.983562	23							4.99371	28
1.0145	23							5.00629	28
0.985496	23							4.99528	28
1.01257	23							5.00472	28
0.987429	23							4.99686	28
1.01064	23							5.00314	28
0.989363	23							4.99843	28
1.0087	23							5.00157	28
0.991297	23							5.00615	29
1.00677	23							4.99385	29
0.993231	23							5.0044	29
1.00483	23							4.9956	29
0.995165	23							5.00264	29
1.0029	23							4.99736	29
0.997099	23							5.00088	29
1.00097	23							4.99912	29
0.999033	23							5.10154	30
1.01461	24							4.89846	30
0.985388	24							5.09999	30
1.01266	24							4.90001	30
0.987336	24							5.09844	30
1.01072	24							4.90156	30
0.989285	24							5.09689	30
1.00877	24							4.90311	30
0.991233	24							5.09534	30
1.00682	24							4.90466	30
0.993181	24							5.09379	30
1.00487	24							4.90621	30
0.995129	24							5.09224	30
1.00292	24							4.90776	30
0.997078	24							5.09069	30
1.00097	24							4.90931	30
0.999026	24							5.08914	30
1.04201	25							4.91086	30
0.957991	25							5.08759	30
1.04014	25							4.91241	30
0.959858	25							5.08604	30
1.03827	25							4.91396	30
0.961725	25							5.08449	30
1.03641	25							4.91551	30
0.963592	25							5.08294	30
1.03454	25							4.91706	30
0.965459	25							5.08139	30
1.03267	25							4.91861	30
0.967326	25							5.07984	30
1.03081	25							4.92016	30
0.969193	25							5.07829	30
1.02894	25							4.92171	30
0.97106	25							5.07674	30
1.02707	25							4.92326	30
0.972927	25							5.07518	30
1.02521	25							4.92482	30
0.974795	25							5.07363	30
1.02334	25							4.92637	30
0.976662	25							5.07208	30
1.02147	25							4.92792	30
0.978529	25							5.07053	30
1.0196	25							4.92947	30
0.980396	25							5.06898	30
1.01774	25							4.93102	30
0.982263	25							5.06743	30
1.01587	25							4.93257	30
0.98413	25							5.06588	30
1.014	25							4.93412	30
0.985997	25							5.06433	30
1.01214	25							4.93567	30
0.987864	25							5.06278	30
1.01027	25							4.93722	30
0.989731	25							5.06123	30
1.0084	25							4.93877	30
0.991598	25							5.05968	30
1.00653	25							4.94032	30
0.993465	25							5.05813	30
1.00467	25							4.94187	30
0.995332	25							5.05658	30
1.0028	25							4.94342	30
0.997199	25							5.05503	30
1.00093	25							4.94497	30
0.999066	25							5.05348	30
1.01096	26							4.94652	30
0.989041	26							5.05193	30
1.00897	26							4.94807	30
0.991034	26							5.05038	30
1.00697	26							4.94962	30
0.993026	26							5.04883	30
1.00498	26							4.95117	30
0.995019	26							5.04728	30
1.00299	26							4.95272	30
0.997011	26							5.04573	30
1.001	26							4.95427	30
0.999004	26							5.04418	30
1	27							4.95582	30
0.993607	27							5.04263	30
1.00639	27							4.95737	30
0.995738	27							5.04108	30
1.00426	27							4.95892	30
0.997869	27							5.03953	30
1.00213	27							4.96047	30
1	28							5.03798	30
0.978995	28							4.96202	30
1.021	28							5.03643	30
0.980905	28							4.96357	30
1.0191	28							5.03488	30
0.982814	28							4.96512	30
1.01719	28							5.03333	30
0.984724	28							4.96667	30
1.01528	28							5.03178	30
0.986633	28							4.96822	30
1.01337	28							5.03023	30
0.988543	28							4.96977	30
1.01146	28							5.02868	30
0.990452	28							4.97132	30
1.00955	28							5.02713	30
0.992362	28							4.97287	30
1.00764	28							5.02558	30
0.994271	28							4.97442	30
1.00573	28							5.02403	30
0.996181	28							4.97597	30
1.00382	28							5.02248	30
0.99809	28							4.97752	30
1.00191	28							5.02093	30
1.00731	29							4.97907	30
0.992694	29							5.01938	30
1.00522	29							4.98062	30
0.994781	29							5.01783	30
1.00313	29							4.98217	30
0.996869	29							5.01628	30
1.00104	29							4.98372	30
0.998956	29							5.01473	30
1.07123	30							4.98527	30
0.928767	30							5.01318	30
1.06938	30							4.98682	30
0.930617	30							5.01163	30
1.06753	30							4.98837	30
0.932468	30							5.01008	30
1.06568	30							4.98992	30
0.934318	30							5.00853	30
1.06383	30							4.99147	30
0.936168	30							5.00698	30
1.06198	30							4.99302	30
0.938018	30							5.00543	30
1.06013	30							4.99457	30
0.939868	30							5.00388	30
1.05828	30							4.99612	30
0.941719	30							5.00233	30
1.05643	30							4.99767	30
0.943569	30							5.00078	30
1.05458	30							4.99922	30
0.945419	30							5	31
1.05273	30							4.99462	31
0.947269	30							5.00538	31
1.05088	30							4.99641	31
0.949119	30							5.00359	31
1.04903	30							4.99821	31
0.95097	30							5.00179	31
1.04718	30							5.02154	32
0.95282	30							4.97846	32
1.04533	30							5.01994	32
0.95467	30							4.98006	32
1.04348	30							5.01835	32
0.95652	30							4.98165	32
1.04163	30							5.01675	32
0.95837	30							4.98325	32
1.03978	30							5.01516	32
0.960221	30							4.98484	32
1.03793	30							5.01356	32
0.962071	30							4.98644	32
1.03608	30							5.01197	32
0.963921	30							4.98803	32
1.03423	30							5.01037	32
0.965771	30							4.98963	32
1.03238	30							5.00877	32
0.967621	30							4.99123	32
1.03053	30							5.00718	32
0.969472	30							4.99282	32
1.02868	30							5.00558	32
0.971322	30							4.99442	32
1.02683	30							5.00399	32
0.973172	30							4.99601	32
1.02498	30							5.00239	32
0.975022	30							4.99761	32
1.02313	30							5.0008	32
0.976872	30							4.9992	32
1.02128	30							5.02769	33
0.978723	30							4.97231	33
1.01943	30							5.02611	33
0.980573	30							4.97389	33
1.01758	30							5.02453	33
0.982423	30							4.97547	33
1.01573	30							5.02295	33
0.984273	30							4.97705	33
1.01388	30							5.02136	33
0.986123	30							4.97864	33
1.01203	30							5.01978	33
0.987974	30							4.98022	33
1.01018	30							5.0182	33
0.989824	30							4.9818	33
1.00833	30							5.01662	33
0.991674	30							4.98338	33
1.00648	30							5.01503	33
0.993524	30							4.98497	33
1.00463	30							5.01345	33
0.995374	30							4.98655	33
1.00278	30							5.01187	33
0.997225	30							4.98813	33
1.00093	30							5.01029	33
0.999075	30							4.98971	33
1.00183	31							5.0087	33
0.998174	31							4.9913	33
1.00731	32							5.00712	33
0.992694	32							4.99288	33
1.00522	32							5.00554	33
0.994781	32							4.99446	33
1.00313	32							5.00396	33
0.996869	32							4.99604	33
1.00104	32							5.00237	33
0.998956	32							4.99763	33
1	33							5.00079	33
0.993607	33							4.99921	33
1.00639	33							5	34
0.995738	33							4.99	34
1.00426	33							5.01	34
0.997869	33							4.99167	34
1.00213	33							5.00833	34
1	34							4.99333	34
0.995434	34							5.00667	34
1.00457	34							4.995	34
0.997717	34							5.005	34
1.00228	34							4.99667	34
1	35							5.00333	34
0.938813	35							4.99833	34
1.06119	35							5.00167	34
0.940667	35							5	35
1.05933	35							4.90538	35
0.942521	35							5.09462	35
1.05748	35							4.90694	35
0.944375	35							5.09306	35
1.05562	35							4.90849	35
0.946229	35							5.09151	35
1.05377	35							4.91004	35
0.948084	35							5.08996	35
1.05192	35							4.91159	35
0.949938	35							5.08841	35
1.05006	35							4.91314	35
0.951792	35							5.08686	35
1.04821	35							4.91469	35
0.953646	35							5.08531	35
1.04635	35							4.91624	35
0.9555	35							5.08376	35
1.0445	35							4.91779	35
0.957354	35							5.08221	35
1.04265	35							4.91934	35
0.959209	35							5.08066	35
1.04079	35							4.9209	35
0.961063	35							5.0791	35
1.03894	35							4.92245	35
0.962917	35							5.07755	35
1.03708	35							4.924	35
0.964771	35							5.076	35
1.03523	35							4.92555	35
0.966625	35							5.07445	35
1.03337	35							4.9271	35
0.968479	35							5.0729	35
1.03152	35							4.92865	35
0.970333	35							5.07135	35
1.02967	35							4.9302	35
0.972188	35							5.0698	35
1.02781	35							4.93175	35
0.974042	35							5.06825	35
1.02596	35							4.9333	35
0.975896	35							5.0667	35
1.0241	35							4.93485	35
0.97775	35							5.06515	35
1.02225	35							4.93641	35
0.979604	35							5.06359	35
1.0204	35							4.93796	35
0.981458	35							5.06204	35
1.01854	35							4.93951	35
0.983313	35							5.06049	35
1.01669	35							4.94106	35
0.985167	35							5.05894	35
1.01483	35							4.94261	35
0.987021	35							5.05739	35
1.01298	35							4.94416	35
0.988875	35							5.05584	35
1.01112	35							4.94571	35
0.990729	35							5.05429	35
1.00927	35							4.94726	35
0.992583	35							5.05274	35
1.00742	35							4.94881	35
0.994438	35							5.05119	35
1.00556	35							4.95037	35
0.996292	35							5.04963	35
1.00371	35							4.95192	35
0.998146	35							5.04808	35
1.00185	35							4.95347	35
1.00731	36							5.04653	35
0.992694	36							4.95502	35
1.00522	36							5.04498	35
0.994781	36							4.95657	35
1.00313	36							5.04343	35
0.996869	36							4.95812	35
1.00104	36							5.04188	35
0.998956	36							4.95967	35
1	37							5.04033	35
1.00913	38							4.96122	35
0.990868	38							5.03878	35
1.0071	38							4.96277	35
0.992897	38							5.03723	35
1.00507	38							4.96433	35
0.994926	38							5.03567	35
1.00304	38							4.96588	35
0.996956	38							5.03412	35
1.00101	38							4.96743	35
0.998985	38							5.03257	35
1	39							4.96898	35
1	40							5.03102	35
0.876712	40							4.97053	35
1.12329	40							5.02947	35
0.878552	40							4.97208	35
1.12145	40							5.02792	35
0.880393	40							4.97363	35
1.11961	40							5.02637	35
0.882233	40							4.97518	35
1.11777	40							5.02482	35
0.884073	40							4.97673	35
1.11593	40							5.02327	35
0.885913	40							4.97828	35
1.11409	40							5.02172	35
0.887753	40							4.97984	35
1.11225	40							5.02016	35
0.889593	40							4.98139	35
1.11041	40							5.01861	35
0.891433	40							4.98294	35
1.10857	40							5.01706	35
0.893273	40							4.98449	35
1.10673	40							5.01551	35
0.895113	40							4.98604	35
1.10489	40							5.01396	35
0.896954	40							4.98759	35
1.10305	40							5.01241	35
0.898794	40							4.98914	35
1.10121	40							5.01086	35
0.900634	40							4.99069	35
1.09937	40							5.00931	35
0.902474	40							4.99224	35
1.09753	40							5.00776	35
0.904314	40							4.9938	35
1.09569	40							5.0062	35
0.906154	40							4.99535	35
1.09385	40							5.00465	35
0.907994	40							4.9969	35
1.09201	40							5.0031	35
0.909834	40							4.99845	35
1.09017	40							5.00155	35
0.911675	40							5.01077	36
1.08833	40							4.98923	36
0.913515	40							5.00911	36
1.08649	40							4.99089	36
0.915355	40							5.00746	36
1.08465	40							4.99254	36
0.917195	40							5.0058	36
1.08281	40							4.9942	36
0.919035	40							5.00414	36
1.08097	40							4.99586	36
0.920875	40							5.00249	36
1.07912	40							4.99751	36
0.922715	40							5.00083	36
1.07728	40							4.99917	36
0.924555	40							5	37
1.07544	40							4.99462	37
0.926395	40							5.00538	37
1.0736	40							4.99641	37
0.928236	40							5.00359	37
1.07176	40							4.99821	37
0.930076	40							5.00179	37
1.06992	40							5.02154	38
0.931916	40							4.97846	38
1.06808	40							5.01994	38
0.933756	40							4.98006	38
1.06624	40							5.01835	38
0.935596	40							4.98165	38
1.0644	40							5.01675	38
0.937436	40							4.98325	38
1.06256	40							5.01516	38
0.939276	40							4.98484	38
1.06072	40							5.01356	38
0.941116	40							4.98644	38
1.05888	40							5.01197	38
0.942956	40							4.98803	38
1.05704	40							5.01037	38
0.944797	40							4.98963	38
1.0552	40							5.00877	38
0.946637	40							4.99123	38
1.05336	40							5.00718	38
0.948477	40							4.99282	38
1.05152	40							5.00558	38
0.950317	40							4.99442	38
1.04968	40							5.00399	38
0.952157	40							4.99601	38
1.04784	40							5.00239	38
0.953997	40							4.99761	38
1.046	40							5.0008	38
0.955837	40							4.9992	38
1.04416	40							5	39
0.957677	40							5.2	40
1.04232	40							4.8	40
0.959517	40							5.19846	40
1.04048	40							4.80154	40
0.961358	40							5.19691	40
1.03864	40							4.80309	40
0.963198	40							5.19537	40
1.0368	40							4.80463	40
0.965038	40							5.19382	40
1.03496	40							4.80618	40
0.966878	40							5.19228	40
1.03312	40							4.80772	40
0.968718	40							5.19073	40
1.03128	40							4.80927	40
0.970558	40							5.18919	40
1.02944	40							4.81081	40
0.972398	40							5.18764	40
1.0276	40							4.81236	40
0.974238	40							5.1861	40
1.02576	40							4.8139	40
0.976079	40							5.18456	40
1.02392	40							4.81544	40
0.977919	40							5.18301	40
1.02208	40							4.81699	40
0.979759	40							5.18147	40
1.02024	40							4.81853	40
0.981599	40							5.17992	40
1.0184	40							4.82008	40
0.983439	40							5.17838	40
1.01656	40							4.82162	40
0.985279	40							5.17683	40
1.01472	40							4.82317	40
0.987119	40							5.17529	40
1.01288	40							4.82471	40
0.988959	40							5.17375	40
1.01104	40							4.82625	40
0.990799	40							5.1722	40
1.0092	40							4.8278	40
0.99264	40							5.17066	40
1.00736	40							4.82934	40
0.99448	40							5.16911	40
1.00552	40							4.83089	40
0.99632	40							5.16757	40
1.00368	40							4.83243	40
0.99816	40							5.16602	40
1.00184	40							4.83398	40
1	41							5.16448	40
1	42							4.83552	40
0.986301	42							5.16293	40
1.0137	42							4.83707	40
0.988258	42							5.16139	40
1.01174	42							4.83861	40
0.990215	42							5.15985	40
1.00978	42							4.84015	40
0.992172	42							5.1583	40
1.00783	42							4.8417	40
0.994129	42							5.15676	40
1.00587	42							4.84324	40
0.996086	42							5.15521	40
1.00391	42							4.84479	40
0.998043	42							5.15367	40
1.00196	42							4.84633	40
1.00365	43							5.15212	40
0.996347	43							4.84788	40
1.00122	43							5.15058	40
0.998782	43							4.84942	40
1.00365	44							5.14903	40
0.996347	44							4.85097	40
1.00122	44							5.14749	40
0.998782	44							4.85251	40
1.08767	45							5.14595	40
0.912329	45							4.85405	40
1.08583	45							5.1444	40
0.914174	45							4.8556	40
1.08398	45							5.14286	40
0.91602	45							4.85714	40
1.08213	45							5.14131	40
0.917866	45							4.85869	40
1.08029	45							5.13977	40
0.919712	45							4.86023	40
1.07844	45							5.13822	40
0.921557	45							4.86178	40
1.0766	45							5.13668	40
0.923403	45							4.86332	40
1.07475	45							5.13514	40
0.925249	45							4.86486	40
1.07291	45							5.13359	40
0.927094	45							4.86641	40
1.07106	45							5.13205	40
0.92894	45							4.86795	40
1.06921	45							5.1305	40
0.930786	45							4.8695	40
1.06737	45							5.12896	40
0.932632	45							4.87104	40
1.06552	45							5.12741	40
0.934477	45							4.87259	40
1.06368	45							5.12587	40
0.936323	45							4.87413	40
1.06183	45							5.12432	40
0.938169	45							4.87568	40
1.05999	45							5.12278	40
0.940014	45							4.87722	40
1.05814	45							5.12124	40
0.94186	45							4.87876	40
1.05629	45							5.11969	40
0.943706	45							4.88031	40
1.05445	45							5.11815	40
0.945552	45							4.88185	40
1.0526	45							5.1166	40
0.947397	45							4.8834	40
1.05076	45							5.11506	40
0.949243	45							4.88494	40
1.04891	45							5.11351	40
0.951089	45							4.88649	40
1.04707	45							5.11197	40
0.952934	45							4.88803	40
1.04522	45							5.11042	40
0.95478	45							4.88958	40
1.04337	45							5.10888	40
0.956626	45							4.89112	40
1.04153	45							5.10734	40
0.958472	45							4.89266	40
1.03968	45							5.10579	40
0.960317	45							4.89421	40
1.03784	45							5.10425	40
0.962163	45							4.89575	40
1.03599	45							5.1027	40
0.964009	45							4.8973	40
1.03415	45							5.10116	40
0.965854	45							4.89884	40
1.0323	45							5.09961	40
0.9677	45							4.90039	40
1.03045	45							5.09807	40
0.969546	45							4.90193	40
1.02861	45							5.09653	40
0.971391	45							4.90347	40
1.02676	45							5.09498	40
0.973237	45							4.90502	40
1.02492	45							5.09344	40
0.975083	45							4.90656	40
1.02307	45							5.09189	40
0.976929	45							4.90811	40
1.02123	45							5.09035	40
0.978774	45							4.90965	40
1.01938	45							5.0888	40
0.98062	45							4.9112	40
1.01753	45							5.08726	40
0.982466	45							4.91274	40
1.01569	45							5.08571	40
0.984311	45							4.91429	40
1.01384	45							5.08417	40
0.986157	45							4.91583	40
1.012	45							5.08263	40
0.988003	45							4.91737	40
1.01015	45							5.08108	40
0.989849	45							4.91892	40
1.00831	45							5.07954	40
0.991694	45							4.92046	40
1.00646	45							5.07799	40
0.99354	45							4.92201	40
1.00461	45							5.07645	40
0.995386	45							4.92355	40
1.00277	45							5.0749	40
0.997231	45							4.9251	40
1.00092	45							5.07336	40
0.999077	45							4.92664	40
1	46							5.07181	40
0.995434	46							4.92819	40
1.00457	46							5.07027	40
0.997717	46							4.92973	40
1.00228	46							5.06873	40
1	47							4.93127	40
0.99726	47							5.06718	40
1.00274	47							4.93282	40
1.01096	48							5.06564	40
0.989041	48							4.93436	40
1.00897	48							5.06409	40
0.991034	48							4.93591	40
1.00697	48							5.06255	40
0.993026	48							4.93745	40
1.00498	48							5.061	40
0.995019	48							4.939	40
1.00299	48							5.05946	40
0.997011	48							4.94054	40
1.001	48							5.05792	40
0.999004	48							4.94208	40
1	49							5.05637	40
0.99726	49							4.94363	40
1.00274	49							5.05483	40
1	50							4.94517	40
0.876712	50							5.05328	40
1.12329	50							4.94672	40
0.878552	50							5.05174	40
1.12145	50							4.94826	40
0.880393	50							5.05019	40
1.11961	50							4.94981	40
0.882233	50							5.04865	40
1.11777	50							4.95135	40
0.884073	50							5.0471	40
1.11593	50							4.9529	40
0.885913	50							5.04556	40
1.11409	50							4.95444	40
0.887753	50							5.04402	40
1.11225	50							4.95598	40
0.889593	50							5.04247	40
1.11041	50							4.95753	40
0.891433	50							5.04093	40
1.10857	50							4.95907	40
0.893273	50							5.03938	40
1.10673	50							4.96062	40
0.895113	50							5.03784	40
1.10489	50							4.96216	40
0.896954	50							5.03629	40
1.10305	50							4.96371	40
0.898794	50							5.03475	40
1.10121	50							4.96525	40
0.900634	50							5.0332	40
1.09937	50							4.9668	40
0.902474	50							5.03166	40
1.09753	50							4.96834	40
0.904314	50							5.03012	40
1.09569	50							4.96988	40
0.906154	50							5.02857	40
1.09385	50							4.97143	40
0.907994	50							5.02703	40
1.09201	50							4.97297	40
0.909834	50							5.02548	40
1.09017	50							4.97452	40
0.911675	50							5.02394	40
1.08833	50							4.97606	40
0.913515	50							5.02239	40
1.08649	50							4.97761	40
0.915355	50							5.02085	40
1.08465	50							4.97915	40
0.917195	50							5.01931	40
1.08281	50							4.98069	40
0.919035	50							5.01776	40
1.08097	50							4.98224	40
0.920875	50							5.01622	40
1.07912	50							4.98378	40
0.922715	50							5.01467	40
1.07728	50							4.98533	40
0.924555	50							5.01313	40
1.07544	50							4.98687	40
0.926395	50							5.01158	40
1.0736	50							4.98842	40
0.928236	50							5.01004	40
1.07176	50							4.98996	40
0.930076	50							5.00849	40
1.06992	50							4.99151	40
0.931916	50							5.00695	40
1.06808	50							4.99305	40
0.933756	50							5.00541	40
1.06624	50							4.99459	40
0.935596	50							5.00386	40
1.0644	50							4.99614	40
0.937436	50							5.00232	40
1.06256	50							4.99768	40
0.939276	50							5.00077	40
1.06072	50							4.99923	40
0.941116	50							5.00308	41
1.05888	50							4.99692	41
0.942956	50							5.00103	41
1.05704	50							4.99897	41
0.944797	50							5	42
1.0552	50							4.97923	42
0.946637	50							5.02077	42
1.05336	50							4.98083	42
0.948477	50							5.01917	42
1.05152	50							4.98243	42
0.950317	50							5.01757	42
1.04968	50							4.98402	42
0.952157	50							5.01598	42
1.04784	50							4.98562	42
0.953997	50							5.01438	42
1.046	50							4.98722	42
0.955837	50							5.01278	42
1.04416	50							4.98882	42
0.957677	50							5.01118	42
1.04232	50							4.99041	42
0.959517	50							5.00959	42
1.04048	50							4.99201	42
0.961358	50							5.00799	42
1.03864	50							4.99361	42
0.963198	50							5.00639	42
1.0368	50							4.99521	42
0.965038	50							5.00479	42
1.03496	50							4.9968	42
0.966878	50							5.0032	42
1.03312	50							4.9984	42
0.968718	50							5.0016	42
1.03128	50							5.00769	43
0.970558	50							4.99231	43
1.02944	50							5.00598	43
0.972398	50							4.99402	43
1.0276	50							5.00427	43
0.974238	50							4.99573	43
1.02576	50							5.00256	43
0.976079	50							4.99744	43
1.02392	50							5.00085	43
0.977919	50							4.99915	43
1.02208	50							5.00923	44
0.979759	50							4.99077	44
1.02024	50							5.00755	44
0.981599	50							4.99245	44
1.0184	50							5.00587	44
0.983439	50							4.99413	44
1.01656	50							5.0042	44
0.985279	50							4.9958	44
1.01472	50							5.00252	44
0.987119	50							4.99748	44
1.01288	50							5.00084	44
0.988959	50							4.99916	44
1.01104	50							5.14615	45
0.990799	50							4.85385	45
1.0092	50							5.14461	45
0.99264	50							4.85539	45
1.00736	50							5.14306	45
0.99448	50							4.85694	45
1.00552	50							5.14151	45
0.99632	50							4.85849	45
1.00368	50							5.13997	45
0.99816	50							4.86003	45
1.00184	50							5.13842	45
1	51							4.86158	45
1.00731	52							5.13687	45
0.992694	52							4.86313	45
1.00522	52							5.13533	45
0.994781	52							4.86467	45
1.00313	52							5.13378	45
0.996869	52							4.86622	45
1.00104	52							5.13223	45
0.998956	52							4.86777	45
1.00365	53							5.13069	45
0.996347	53							4.86931	45
1.00122	53							5.12914	45
0.998782	53							4.87086	45
1.00731	54							5.12759	45
0.992694	54							4.87241	45
1.00522	54							5.12605	45
0.994781	54							4.87395	45
1.00313	54							5.1245	45
0.996869	54							4.8755	45
1.00104	54							5.12295	45
0.998956	54							4.87705	45
1	55							5.12141	45
0.949772	55							4.87859	45
1.05023	55							5.11986	45
0.951632	55							4.88014	45
1.04837	55							5.11832	45
0.953492	55							4.88168	45
1.04651	55							5.11677	45
0.955353	55							4.88323	45
1.04465	55							5.11522	45
0.957213	55							4.88478	45
1.04279	55							5.11368	45
0.959073	55							4.88632	45
1.04093	55							5.11213	45
0.960934	55							4.88787	45
1.03907	55							5.11058	45
0.962794	55							4.88942	45
1.03721	55							5.10904	45
0.964654	55							4.89096	45
1.03535	55							5.10749	45
0.966514	55							4.89251	45
1.03349	55							5.10594	45
0.968375	55							4.89406	45
1.03163	55							5.1044	45
0.970235	55							4.8956	45
1.02976	55							5.10285	45
0.972095	55							4.89715	45
1.0279	55							5.1013	45
0.973956	55							4.8987	45
1.02604	55							5.09976	45
0.975816	55							4.90024	45
1.02418	55							5.09821	45
0.977676	55							4.90179	45
1.02232	55							5.09666	45
0.979537	55							4.90334	45
1.02046	55							5.09512	45
0.981397	55							4.90488	45
1.0186	55							5.09357	45
0.983257	55							4.90643	45
1.01674	55							5.09202	45
0.985118	55							4.90798	45
1.01488	55							5.09048	45
0.986978	55							4.90952	45
1.01302	55							5.08893	45
0.988838	55							4.91107	45
1.01116	55							5.08738	45
0.990698	55							4.91262	45
1.0093	55							5.08584	45
0.992559	55							4.91416	45
1.00744	55							5.08429	45
0.994419	55							4.91571	45
1.00558	55							5.08274	45
0.996279	55							4.91726	45
1.00372	55							5.0812	45
0.99814	55							4.9188	45
1.00186	55							5.07965	45
1	56							4.92035	45
0.989954	56							5.0781	45
1.01005	56							4.9219	45
0.991963	56							5.07656	45
1.00804	56							4.92344	45
0.993973	56							5.07501	45
1.00603	56							4.92499	45
0.995982	56							5.07346	45
1.00402	56							4.92654	45
0.997991	56							5.07192	45
1.00201	56							4.92808	45
1.00365	57							5.07037	45
0.996347	57							4.92963	45
1.00122	57							5.06882	45
0.998782	57							4.93118	45
1.00548	58							5.06728	45
0.994521	58							4.93272	45
1.00329	58							5.06573	45
0.996712	58							4.93427	45
1.0011	58							5.06418	45
0.998904	58							4.93582	45
1	60							5.06264	45
0.810959	60							4.93736	45
1.18904	60							5.06109	45
0.812794	60							4.93891	45
1.18721	60							5.05954	45
0.81463	60							4.94046	45
1.18537	60							5.058	45
0.816465	60							4.942	45
1.18354	60							5.05645	45
0.8183	60							4.94355	45
1.1817	60							5.0549	45
0.820136	60							4.9451	45
1.17986	60							5.05336	45
0.821971	60							4.94664	45
1.17803	60							5.05181	45
0.823806	60							4.94819	45
1.17619	60							5.05026	45
0.825642	60							4.94974	45
1.17436	60							5.04872	45
0.827477	60							4.95128	45
1.17252	60							5.04717	45
0.829312	60							4.95283	45
1.17069	60							5.04562	45
0.831148	60							4.95438	45
1.16885	60							5.04408	45
0.832983	60							4.95592	45
1.16702	60							5.04253	45
0.834818	60							4.95747	45
1.16518	60							5.04098	45
0.836654	60							4.95902	45
1.16335	60							5.03944	45
0.838489	60							4.96056	45
1.16151	60							5.03789	45
0.840325	60							4.96211	45
1.15968	60							5.03635	45
0.84216	60							4.96365	45
1.15784	60							5.0348	45
0.843995	60							4.9652	45
1.156	60							5.03325	45
0.845831	60							4.96675	45
1.15417	60							5.03171	45
0.847666	60							4.96829	45
1.15233	60							5.03016	45
0.849501	60							4.96984	45
1.1505	60							5.02861	45
0.851337	60							4.97139	45
1.14866	60							5.02707	45
0.853172	60							4.97293	45
1.14683	60							5.02552	45
0.855007	60							4.97448	45
1.14499	60							5.02397	45
0.856843	60							4.97603	45
1.14316	60							5.02243	45
0.858678	60							4.97757	45
1.14132	60							5.02088	45
0.860513	60							4.97912	45
1.13949	60							5.01933	45
0.862349	60							4.98067	45
1.13765	60							5.01779	45
0.864184	60							4.98221	45
1.13582	60							5.01624	45
0.866019	60							4.98376	45
1.13398	60							5.01469	45
0.867855	60							4.98531	45
1.13215	60							5.01315	45
0.86969	60							4.98685	45
1.13031	60							5.0116	45
0.871525	60							4.9884	45
1.12847	60							5.01005	45
0.873361	60							4.98995	45
1.12664	60							5.00851	45
0.875196	60							4.99149	45
1.1248	60							5.00696	45
0.877032	60							4.99304	45
1.12297	60							5.00541	45
0.878867	60							4.99459	45
1.12113	60							5.00387	45
0.880702	60							4.99613	45
1.1193	60							5.00232	45
0.882538	60							4.99768	45
1.11746	60							5.00077	45
0.884373	60							4.99923	45
1.11563	60							5	46
0.886208	60							4.98538	46
1.11379	60							5.01462	46
0.888044	60							4.98701	46
1.11196	60							5.01299	46
0.889879	60							4.98863	46
1.11012	60							5.01137	46
0.891714	60							4.99026	46
1.10829	60							5.00974	46
0.89355	60							4.99188	46
1.10645	60							5.00812	46
0.895385	60							4.9935	46
1.10461	60							5.0065	46
0.89722	60							4.99513	46
1.10278	60							5.00487	46
0.899056	60							4.99675	46
1.10094	60							5.00325	46
0.900891	60							4.99838	46
1.09911	60							5.00162	46
0.902726	60							5.00615	47
1.09727	60							4.99385	47
0.904562	60							5.0044	47
1.09544	60							4.9956	47
0.906397	60							5.00264	47
1.0936	60							4.99736	47
0.908232	60							5.00088	47
1.09177	60							4.99912	47
0.910068	60							5	48
1.08993	60							4.97923	48
0.911903	60							5.02077	48
1.0881	60							4.98083	48
0.913739	60							5.01917	48
1.08626	60							4.98243	48
0.915574	60							5.01757	48
1.08443	60							4.98402	48
0.917409	60							5.01598	48
1.08259	60							4.98562	48
0.919245	60							5.01438	48
1.08076	60							4.98722	48
0.92108	60							5.01278	48
1.07892	60							4.98882	48
0.922915	60							5.01118	48
1.07708	60							4.99041	48
0.924751	60							5.00959	48
1.07525	60							4.99201	48
0.926586	60							5.00799	48
1.07341	60							4.99361	48
0.928421	60							5.00639	48
1.07158	60							4.99521	48
0.930257	60							5.00479	48
1.06974	60							4.9968	48
0.932092	60							5.0032	48
1.06791	60							4.9984	48
0.933927	60							5.0016	48
1.06607	60							5	49
0.935763	60							4.99615	49
1.06424	60							5.00385	49
0.937598	60							4.99808	49
1.0624	60							5.00192	49
0.939433	60							5.2	50
1.06057	60							4.8	50
0.941269	60							5.19846	50
1.05873	60							4.80154	50
0.943104	60							5.19691	50
1.0569	60							4.80309	50
0.944939	60							5.19537	50
1.05506	60							4.80463	50
0.946775	60							5.19382	50
1.05323	60							4.80618	50
0.94861	60							5.19228	50
1.05139	60							4.80772	50
0.950446	60							5.19073	50
1.04955	60							4.80927	50
0.952281	60							5.18919	50
1.04772	60							4.81081	50
0.954116	60							5.18764	50
1.04588	60							4.81236	50
0.955952	60							5.1861	50
1.04405	60							4.8139	50
0.957787	60							5.18456	50
1.04221	60							4.81544	50
0.959622	60							5.18301	50
1.04038	60							4.81699	50
0.961458	60							5.18147	50
1.03854	60							4.81853	50
0.963293	60							5.17992	50
1.03671	60							4.82008	50
0.965128	60							5.17838	50
1.03487	60							4.82162	50
0.966964	60							5.17683	50
1.03304	60							4.82317	50
0.968799	60							5.17529	50
1.0312	60							4.82471	50
0.970634	60							5.17375	50
1.02937	60							4.82625	50
0.97247	60							5.1722	50
1.02753	60							4.8278	50
0.974305	60							5.17066	50
1.02569	60							4.82934	50
0.97614	60							5.16911	50
1.02386	60							4.83089	50
0.977976	60							5.16757	50
1.02202	60							4.83243	50
0.979811	60							5.16602	50
1.02019	60							4.83398	50
0.981646	60							5.16448	50
1.01835	60							4.83552	50
0.983482	60							5.16293	50
1.01652	60							4.83707	50
0.985317	60							5.16139	50
1.01468	60							4.83861	50
0.987153	60							5.15985	50
1.01285	60							4.84015	50
0.988988	60							5.1583	50
[truncated: 1,029 more rows]

## Sheet: Desc_HID2
1	40	2.2	0	3	0	4	9	5.02222	2	6	0	7.025	2	8.01379	1	9	14	10.1333	0	11	1	12.2	42	13	14	14.2	6	15	1	16	5	17.2	0	18.04	0	19.2	30	20	40	1	3	2.02857	16	3.13333	2	4	11	5.05	9
1	60	1.8	0	2.8	0	3.8	9	4.97778	4	5.9931	0	6.975	2	7.98621	1	9	23	9.86667	0	11	27	11.8	43	13	30	13.8	7	15	5	15.94	6	16.8	0	17.96	2	18.8	30	20	48	1	12	1.97143	17	2.86667	7	4.13333	18	4.95	17
		2.19273	0	3.2	0	4.2	9	5	5	6.0069	0	7.05	3	8.01379	2	9	30	10	6	11	36	12	55	13	40	14	17	15	7	16.06	8	17.1429	1	18.04	4	19	50	20.2	60	1	14	2	18	3	12	3.86667	22	5.05	20
		1.80727	0	2.80274	0	3.85	10	4.9	6	6.02759	1	6.95	3	7.98621	2	9	35	9.8	6	10.8	40			13	50	14.2	22	15.05	10	16	9	16.8571	1	17.96	5	19	55	19.8	60	1	20	2.05714	20	2.8	14	4	27	4.95	20
		2.18545	0	3.19726	0	4.15	10	5.1	6	5.97241	1	7.01667	3	8	4	9	40	10.2	7	11.2	40			13	60	13.8	28	14.95	10	16	17	17.0857	2	18.12	7	19	70	20	76	1	30	1.94286	20	3.2	14	4	32	5	29
		1.81455	0	2.80548	0	3.9	10	4.925	7	6.02257	1	6.98333	3	8	5	8.8	40	10	21	11.1333	50			13.2	70	14.2	31	15	12	16	19	16.9143	2	17.88	7	19.2	76			1.2	38	2.01905	20	3	23	4	45	5.05	40
		2.17818	0	3.19452	0	4.1	11	5.075	7	5.97743	1	7.025	4	8	8	9.2	42			10.8667	55			12.8	76	13.8	35	15.05	14	15.86	19	17.0286	3	18.072	8	18.8	80			0.8	40	1.98095	20	3	35	4	50	4.95	43
		1.82182	0	2.80822	0	3.95	11	4.95	7	6.01755	1	6.975	4	8	17	8.9	42									14	55	14.95	15	16.14	20	16.9714	4	17.928	8							2.05714	23	3.13333	40	3.8	50	5.2	45
		2.17091	0	3.19178	0	4.05	11	5.05	7	5.98245	1	7.025	5	8	18	9.1	45									14.2	65	15.2	17	15.9067	20	17.05	15	18.024	9							1.94286	23	2.86667	45	4.2	53	4.8	45
		1.82909	0	2.81096	0	4	12	4.975	7	6.01254	1	6.975	5	8	20	9	50									13.8	70	14.8	17	16.0933	20	16.95	19	17.976	9							2.01905	24	3	60	4	60	5.14286	45
		2.16364	0	3.18904	0	3.88889	14	5.025	7	5.98746	1	7	6	8	22	9.08	60											15.1429	17	15.9533	20	17	30	18.16	10							1.98095	24					4.85714	46
		1.83636	0	2.8137	0	4.11111	14	5.11111	8	6.00752	1	7.025	7	8	23	8.92	65											14.8571	17	16.0467	21	17	40	17.84	10							2.11429	25					5.08571	48
		2.15636	0	3.1863	0	3.94444	14	4.88889	8	5.99248	1	6.975	7	8.01379	25													15.0857	17	16	22	17	52	18.1143	10							1.88571	25					4.91429	50
		1.84364	0	2.81644	0	4.05556	14	5.08642	8	6.00251	1	7	10	7.98621	25													14.9143	18	15.9	23			17.8857	10							2.08163	25					5.02857	50
		2.14909	0	3.18356	0	4	16	4.91358	8	5.99749	1	7	12	8.01379	28													15.0286	18	16.1	24			18.0686	11							1.91837	25					4.97143	50
		1.85091	0	2.81918	0	3.93333	16	5.06173	8	6	2	7.025	14	7.98621	28													14.9714	18	15.95	25			17.9314	11							2.04898	25					5.1	54
		2.14182	0	3.18082	0	4.06667	16	4.93827	9	5.93333	2	6.975	14	8	30													15	20	16.05	25			18.0229	12							1.95102	25					4.9	56
		1.85818	0	2.82192	0	4	18	5.03704	9	6.06667	2	7	15	7.97931	30													14.925	20	16	26			17.9771	12							2.01633	25					5.03333	60
		2.13455	0	3.17808	0	3.88889	18	4.96296	9	5.9381	2	7	16	8.02069	30													15.075	20	15.94	26			18.08	13							1.98367	25					4.96667	60
		1.86545	0	2.82466	0	4.11111	19	5.01235	10	6.0619	2	7.025	17	8.01379	33													15.05	22	16.06	28			17.92	14							2	26					5.05	70
		2.12727	0	3.17534	0	3.94444	20	4.98765	10	5.94286	2	6.975	17	7.98621	33													14.95	22	16	30			18.0267	14							2	27					4.95	70
		1.87273	0	2.8274	0	4.05556	20	5.02222	12	6.05714	2	7.025	18	8.01379	35													15.05	23	15.86	30			17.9733	15							1.92857	27					5	78
		2.12	0	3.1726	0	4	22	4.97778	12	5.94762	2	6.975	18	7.98621	35													14.95	24	16.14	30			18	16							2.07143	28					4.925	80
		1.88	0	2.83014	0	4	30	5.08889	13	6.05238	2	7.025	20	8	40													15.1	25	15.9067	30			17.9	17							1.96429	28					5.075	80
		2.11273	0	3.16986	0	4.04444	35	4.91111	13	5.95238	2	6.975	20	7.95172	40													14.9	25	16.0933	30			18.1	17							2.03571	28
		1.88727	0	2.83288	0	3.95556	35	5.06349	13	6.04762	2	7	22	8.04828	40													15.0333	26	15.9533	30			17.95	18							2.02857	29
		2.10545	0	3.16712	0	4	40	4.93651	14	5.95714	2	7	24	7.96782	40													14.9667	26	16.0467	30			18.05	18							1.97143	29
		1.89455	0	2.83562	0	4	50	5.0381	14	6.04286	2	6.9625	24	8.03218	40													15	27	16	35			18.08	20							2.2	30
		2.09818	0	3.16438	0	4	82	4.9619	15	5.9619	2	7.0375	24	7.98391	40													15.05	30	15.94	35			17.92	20							1.8	30
		1.90182	0	2.83836	0			5.0127	15	6.0381	2	7	26	8.01609	40													14.95	30	16.06	35			18.0267	20							2.16923	30
		2.09091	0	3.16164	0			4.9873	15	5.96667	2	7	28	8	43													15	32	16.04	37			17.9733	20							1.83077	30
		1.90909	0	2.8411	0			5.04444	16	6.03333	2	6.9625	28	8.02759	45													15	40	15.96	38			18.04	25							2.13846	30
		2.08364	0	3.1589	0			4.95556	18	5.97143	2	7.0375	28	7.97241	45													15	50	16	40			17.96	25							1.86154	30
		1.91636	0	2.84384	0			5.01481	18	6.02857	2	7	29	8.0092	45													15	55	15.86	40			18.08	30							2.10769	30
		2.07636	0	3.15616	0			4.98519	18	5.97619	2	7	30	7.9908	45													14.925	55	16.14	40			17.92	30							1.89231	30
		1.92364	0	2.84658	0			5.04444	20	6.02381	2	6.9625	30	8.01379	46													15.075	55	15.9067	40			18.0267	30							2.07692	30
		2.06909	0	3.15342	0			4.95556	20	5.98095	2	7.0375	30	7.98621	46															16.0933	40			17.9733	30							1.92308	30
		1.93091	0	2.84932	0			5.01481	20	6.01905	2	7	31	8	49															15.9533	40			18.08	33							2.04615	30
		2.06182	0	3.15068	0			4.98519	20	5.98571	2	7.025	32	8.04138	50															16.0467	42			17.92	35							1.95385	30
		1.93818	0	2.85205	0			5.02222	22	6.01429	2	6.975	32	7.95862	50															16.12	45			18.0267	35							2.01538	30
		2.05455	0	3.14795	0			4.97778	22	5.99048	2	7	33	8.02483	50															15.88	45			17.9733	35							1.98462	30
		1.94545	0	2.85479	0			5.04444	24	6.00952	2	7.05	35	7.97517	50															16.072	45			18.16	40							2	31
		2.04727	0	3.14521	0			4.95556	25	5.99524	2	6.95	35	8.00828	50															15.928	45			17.84	40							2.02857	33
		1.95273	0	2.85753	0			5.01481	25	6.00476	2	7.01667	35	7.99172	50															16.024	45			18.1143	40							1.97143	33
		2.04	0	3.14247	0			4.98519	25	6.04598	3	6.98333	35	8	52															15.976	45			17.8857	40							2	34
		1.96	0	2.86027	0			5	28	5.95402	3	7.05	36	8.01379	54															16.04	48			18.0686	40							1.87143	35
		2.03273	0	3.13973	0			4.96667	28	6.04114	3	6.95	36	7.98621	54															15.96	48			17.9314	40							2.12857	35
		1.96727	0	2.86301	0			5.03333	28	5.95886	3	7.01667	36	8.04138	55															16.16	50			18.0229	40							1.90357	35
		2.02545	0	3.13699	0			5.06667	30	6.0363	3	6.98333	36	7.95862	55															15.84	50			17.9771	40							2.09643	35
		1.97455	0	2.86575	0			4.93333	30	5.9637	3	7.075	40	8.02483	55															16.1143	50			18.04	42							1.93571	35
		2.01818	0	3.13425	0			5.04	30	6.03146	3	6.925	40	7.97517	55															15.8857	50			17.96	42							2.06429	35
		1.98182	0	2.86849	0			4.96	30	5.96854	3	7.045	40	8.00828	55															16.0686	50			18.12	45							1.96786	35
		2.01091	0	3.13151	0			5.01333	30	6.02662	3	6.955	40	7.99172	55															15.9314	50			17.88	45							2.03214	35
		1.98909	0	2.87123	0			4.98667	30	5.97338	3	7.015	40	8.01379	56															16.0229	50			18.072	45							2.02857	36
		2.00364	0	3.12877	0			5.02222	33	6.02178	3	6.985	40	7.98621	56															15.9771	50			17.928	45							1.97143	36
		1.99636	0	2.87397	0			4.97778	33	5.97822	3	7	42	8	57															16.2	53			18.024	45							2.02857	38
				3.12603	0			5.06667	35	6.01694	3	6.9625	42	8	58															15.8	55			17.976	47							1.97143	38
				2.87671	0			4.93333	35	5.98306	3	7.0375	42	8	60															16.1556	55			18	50							2.17143	40
				3.12329	0			5.04	35	6.0121	3	7	43	7.8	60															15.8444	55			17.86	50							1.82857	40
				2.87945	0			4.96	35	5.9879	3	7.1	45	8.2	60															16.1111	55			18.14	50							2.14026	40
				3.12055	0			5.01333	35	6.00726	3	6.9	45	7.81429	60															15.8889	55			17.9067	50							1.85974	40
				2.88219	0			4.98667	35	5.99274	3	7.07143	45	8.18571	60															16.0667	55			18.0933	50							2.10909	40
				3.11781	0			5.2	40	6.00242	3	6.92857	45	7.82857	60															15.9333	55			17.9533	50							1.89091	40
				2.88493	0			4.8	40	5.99758	3	7.04286	45	8.17143	60															16.0222	55			18.0467	50							2.07792	40
				3.11507	0			5.17647	40	6.04138	4	6.95714	45	7.84286	60															15.9778	55			18.04	52							1.92208	40
				2.88767	0			4.82353	40	5.95862	4	7.01429	45	8.15714	60															16	56			17.96	54							2.04675	40
				3.11233	0			5.15294	40	6.03651	4	6.98571	45	7.85714	60															16	60			18.16	55							1.95325	40
				2.89041	0			4.84706	40	5.96349	4	7	46	8.14286	60															15.82	60			17.84	55							2.01558	40
				3.10959	0			5.12941	40	6.03164	4	7.2	50	7.87143	60															16.18	60			18.1143	55							1.98442	40
				2.89315	0			4.87059	40	5.96836	4	6.8	50	8.12857	60															15.865	60			17.8857	55							2.05714	42
				3.10685	0			5.10588	40	6.02677	4	7.17333	50	7.88571	60															16.135	60			18.0686	55							1.94286	42
				2.89589	0			4.89412	40	5.97323	4	6.82667	50	8.11429	60															15.91	60			17.9314	55							2.01905	42
				3.10411	0			5.08235	40	6.02191	4	7.14667	50	7.9	60															16.09	60			18.0229	55							1.98095	43
				2.89863	0			4.91765	40	5.97809	4	6.85333	50	8.1	60															15.955	60			17.9771	56							2.02857	45
				3.10137	0			5.05882	40	6.01704	4	7.12	50	7.91429	60															16.045	60			18.2	60							1.97143	45
				2.90137	0			4.94118	40	5.98296	4	6.88	50	8.08571	60															16	63			17.8	60							2	50
				3.09863	0			5.03529	40	6.01217	4	7.09333	50	7.92857	60															15.86	63			18.1556	60
				2.90411	0			4.96471	40	5.98783	4	6.90667	50	8.07143	60															16.14	64			17.8444	60
				3.09589	0			5.01176	40	6.0073	4	7.06667	50	7.94286	60															15.9067	65			18.1111	60
				2.90685	0			4.98824	40	5.9927	4	6.93333	50	8.05714	60															16.0933	65			17.8889	60
				3.09315	0			5	42	6.00243	4	7.04	50	7.95714	60															15.9533	66			18.0667	60
				2.90959	0			4.96667	42	5.99757	4	6.96	50	8.04286	60															16.0467	66			17.9333	60
				3.09041	0			5.03333	42	6	5	7.01333	50	7.97143	60															16	67			18.0222	60
				2.91233	0			5	45	5.95632	5	6.98667	50	8.02857	60															16.16	70			17.9778	60
				3.08767	0			4.92222	45	6.04368	5	7	52	7.98571	60															15.84	70			18.12	64
				2.91507	0			5.07778	45	5.96117	5	7	54	8.01429	60															16.1143	70			17.88	65
				3.08493	0			4.94815	45	6.03883	5	7.1	55	8.02759	63															15.8857	70			18.072	65
				2.91781	0			5.05185	45	5.96603	5	6.9	55	7.97241	63															16.0686	70			17.928	65
				3.08219	0			4.97407	45	6.03397	5	7.07143	55	8.0092	63															15.9314	70			18.024	66
				2.92055	0			5.02593	45	5.97088	5	6.92857	55	7.9908	63															16.0229	71			17.976	66
				3.07945	0			5	50	6.02912	5	7.04286	55	8.01379	64															15.9771	72			18.08	70
				2.92329	0			4.83333	50	5.97573	5	6.95714	55	7.98621	64															16	75			17.92	70
				3.07671	0			5.16667	50	6.02427	5	7.01429	55	8	65															16	90			18.0267	70
				2.92603	0			4.85714	50	5.98059	5	6.98571	55	7.93793	65																			17.9733	70
				3.07397	0			5.14286	50	6.01941	5	7	56	8.06207	65																			18	72
				2.92877	0			4.88095	50	5.98544	5	7.175	60	7.95345	65																			18.08	80
				3.07123	0			5.11905	50	6.01456	5	6.825	60	8.04655	65																			17.92	80
				2.93151	0			4.90476	50	5.99029	5	7.14808	60	7.96897	65																			18.0267	80
				3.06849	0			5.09524	50	6.00971	5	6.85192	60	8.03103	65																			17.9733	80
				2.93425	0			4.92857	50	5.99515	5	7.12115	60	7.98448	65
				3.06575	0			5.07143	50	6.00485	5	6.87885	60	8.01552	65
				2.93699	0			4.95238	50	6.03678	6	7.09423	60	8.01379	69
				3.06301	0			5.04762	50	5.96322	6	6.90577	60	7.98621	69
				2.93973	0			4.97619	50	6.03188	6	7.06731	60	8.11034	70
				3.06027	0			5.02381	50	5.96812	6	6.93269	60	7.88966	70
				2.94247	0			5	58	6.02697	6	7.04038	60	8.09563	70
				3.05753	0			5.08889	60	5.97303	6	6.95962	60	7.90437	70
				2.94521	0			4.91111	60	6.02207	6	7.01346	60	8.08092	70
				3.05479	0			5.06349	60	5.97793	6	6.98654	60	7.91908	70
				2.94795	0			4.93651	60	6.01716	6	7	63	8.06621	70
				3.05205	0			5.0381	60	5.98284	6	7.1	65	7.93379	70
				2.95068	0			4.9619	60	6.01226	6	6.9	65	8.05149	70
				3.04932	0			5.0127	60	5.98774	6	7.07143	65	7.94851	70
				2.95342	0			4.9873	60	6.00736	6	6.92857	65	8.03678	70
				3.04658	0			5.02222	65	5.99264	6	7.04286	65	7.96322	70
				2.95616	0			4.97778	65	6.00245	6	6.95714	65	8.02207	70
				3.04384	0			5	70	5.99755	6	7.01429	65	7.97793	70
				2.9589	0			4.92222	70	6	7	6.98571	65	8.00736	70
				3.0411	0			5.07778	70	5.95632	7	7	66	7.99264	70
				2.96164	0			4.94815	70	6.04368	7	7	67	8	74
				3.03836	0			5.05185	70	5.96117	7	7.1	70	8.05517	75
				2.96438	0			4.97407	70	6.03883	7	6.9	70	7.94483	75
				3.03562	0			5.02593	70	5.96603	7	7.07143	70	8.03941	75
				2.96712	0					6.03397	7	6.92857	70	7.96059	75
				3.03288	0					5.97088	7	7.04286	70	8.02365	75
				2.96986	0					6.02912	7	6.95714	70	7.97635	75
				3.03014	0					5.97573	7	7.01429	70	8.00788	75
				2.9726	0					6.02427	7	6.98571	70	7.99212	75
				3.0274	0					5.98059	7	7	72	8	76
				2.97534	0					6.01941	7	7	74	8.04138	80
				3.02466	0					5.98544	7	7.05	75	7.95862	80
				2.97808	0					6.01456	7	6.95	75	8.02483	80
				3.02192	0					5.99029	7	7.01667	75	7.97517	80
				2.98082	0					6.00971	7	6.98333	75	8.00828	80
				3.01918	0					5.99515	7	7	80	7.99172	80
				2.98356	0					6.00485	7	6.9375	80	8.01379	82
				3.01644	0					6.04138	8	7.0625	80	7.98621	82
				2.9863	0					5.95862	8	6.96875	80	8	83
				3.0137	0					6.03651	8	7.03125	80	8	84
				2.98904	0					5.96349	8	7	90	8	85
				3.01096	0					6.03164	8			8	90
				2.99178	0					5.96836	8			8	95
				3.00822	0					6.02677	8
				2.99452	0					5.97323	8
				3.00548	0					6.02191	8
				2.99726	0					5.97809	8
				3.00274	0					6.01704	8
				3.0898	1					5.98296	8
				2.9102	1					6.01217	8
				3.08703	1					5.98783	8
				2.91297	1					6.0073	8
				3.08427	1					5.9927	8
				2.91573	1					6.00243	8
				3.08151	1					5.99757	8
				2.91849	1					6.05057	9
				3.07874	1					5.94943	9
				2.92126	1					6.04576	9
				3.07598	1					5.95424	9
				2.92402	1					6.04094	9
				3.07322	1					5.95906	9
				2.92678	1					6.03612	9
				3.07046	1					5.96388	9
				2.92954	1					6.03131	9
				3.06769	1					5.96869	9
				2.93231	1					6.02649	9
				3.06493	1					5.97351	9
				2.93507	1					6.02167	9
				3.06217	1					5.97833	9
				2.93783	1					6.01686	9
				3.0594	1					5.98314	9
				2.9406	1					6.01204	9
				3.05664	1					5.98796	9
				2.94336	1					6.00722	9
				3.05388	1					5.99278	9
				2.94612	1					6.00241	9
				3.05111	1					5.99759	9
				2.94889	1					6	10
				3.04835	1					5.96552	10
				2.95165	1					6.03448	10
				3.04559	1					5.97044	10
				2.95441	1					6.02956	10
				3.04283	1					5.97537	10
				2.95717	1					6.02463	10
				3.04006	1					5.9803	10
				2.95994	1					6.0197	10
				3.0373	1					5.98522	10
				2.9627	1					6.01478	10
				3.03454	1					5.99015	10
				2.96546	1					6.00985	10
				3.03177	1					5.99507	10
				2.96823	1					6.00493	10
				3.02901	1					6	11
				2.97099	1					5.97931	11
				3.02625	1					6.02069	11
				2.97375	1					5.98448	11
				3.02349	1					6.01552	11
				2.97651	1					5.98966	11
				3.02072	1					6.01034	11
				2.97928	1					5.99483	11
				3.01796	1					6.00517	11
				2.98204	1					6.03218	12
				3.0152	1					5.96782	12
				2.9848	1					6.02723	12
				3.01243	1					5.97277	12
				2.98757	1					6.02228	12
				3.00967	1					5.97772	12
				2.99033	1					6.01733	12
				3.00691	1					5.98267	12
				2.99309	1					6.01238	12
				3.00414	1					5.98762	12
				2.99586	1					6.00743	12
				3.00138	1					5.99257	12
				2.99862	1					6.00248	12
				3.05714	2					5.99752	12
				2.94286	2					6	13
				3.05436	2					5.9931	13
				2.94564	2					6.0069	13
				3.05157	2					6	14
				2.94843	2					5.97931	14
				3.04878	2					6.02069	14
				2.95122	2					5.98448	14
				3.04599	2					6.01552	14
				2.95401	2					5.98966	14
				3.04321	2					6.01034	14
				2.95679	2					5.99483	14
				3.04042	2					6.00517	14
				2.95958	2					6	15
				3.03763	2					5.97931	15
				2.96237	2					6.02069	15
				3.03484	2					5.98448	15
				2.96516	2					6.01552	15
				3.03206	2					5.98966	15
				2.96794	2					6.01034	15
				3.02927	2					5.99483	15
				2.97073	2					6.00517	15
				3.02648	2					6	16
				2.97352	2					5.97931	16
				3.02369	2					6.02069	16
				2.97631	2					5.98448	16
				3.02091	2					6.01552	16
				2.97909	2					5.98966	16
				3.01812	2					6.01034	16
				2.98188	2					5.99483	16
				3.01533	2					6.00517	16
				2.98467	2					6	17
				3.01254	2					5.98391	17
				2.98746	2					6.01609	17
				3.00976	2					5.98927	17
				2.99024	2					6.01073	17
				3.00697	2					5.99464	17
				2.99303	2					6.00536	17
				3.00418	2					6	18
				2.99582	2					5.98851	18
				3.00139	2					6.01149	18
				2.99861	2					5.99425	18
				3	3					6.00575	18
				2.96871	3					6.0046	19
				3.03129	3					5.9954	19
				2.97155	3					6.03218	20
				3.02845	3					5.96782	20
				2.9744	3					6.02723	20
				3.0256	3					5.97277	20
				2.97724	3					6.02228	20
				3.02276	3					5.97772	20
				2.98009	3					6.01733	20
				3.01991	3					5.98267	20
				2.98293	3					6.01238	20
				3.01707	3					5.98762	20
				2.98578	3					6.00743	20
				3.01422	3					5.99257	20
				2.98862	3					6.00248	20
				3.01138	3					5.99752	20
				2.99147	3					6	21
				3.00853	3					5.9931	21
				2.99431	3					6.0069	21
				3.00569	3					6.02299	22
				2.99716	3					5.97701	22
				3.00284	3					6.01788	22
				3	4					5.98212	22
				2.96871	4					6.01277	22
				3.03129	4					5.98723	22
				2.97155	4					6.00766	22
				3.02845	4					5.99234	22
				2.9744	4					6.00255	22
				3.0256	4					5.99745	22
				2.97724	4					6.01839	23
				3.02276	4					5.98161	23
				2.98009	4					6.01314	23
				3.01991	4					5.98686	23
				2.98293	4					6.00788	23
				3.01707	4					5.99212	23
				2.98578	4					6.00263	23
				3.01422	4					5.99737	23
				2.98862	4					6.02299	24
				3.01138	4					5.97701	24
				2.99147	4					6.01788	24
				3.00853	4					5.98212	24
				2.99431	4					6.01277	24
				3.00569	4					5.98723	24
				2.99716	4					6.00766	24
				3.00284	4					5.99234	24
				3.02449	5					6.00255	24
				2.97551	5					5.99745	24
				3.02161	5					6.04138	25
				2.97839	5					5.95862	25
				3.01873	5					6.03651	25
				2.98127	5					5.96349	25
				3.01585	5					6.03164	25
				2.98415	5					5.96836	25
				3.01297	5					6.02677	25
				2.98703	5					5.97323	25
				3.01008	5					6.02191	25
				2.98992	5					5.97809	25
				3.0072	5					6.01704	25
				2.9928	5					5.98296	25
				3.00432	5					6.01217	25
				2.99568	5					5.98783	25
				3.00144	5					6.0073	25
				2.99856	5					5.9927	25
				3.01633	6					6.00243	25
				2.98367	6					5.99757	25
				3.01336	6					6.0092	26
				2.98664	6					5.9908	26
				3.01039	6					6.00307	26
				2.98961	6					5.99693	26
				3.00742	6					6	27
				2.99258	6					6.02299	28
				3.00445	6					5.97701	28
				2.99555	6					6.01788	28
				3.00148	6					5.98212	28
				2.99852	6					6.01277	28
				3.00816	7					5.98723	28
				2.99184	7					6.00766	28
				3.0049	7					5.99234	28
				2.9951	7					6.00255	28
				3.00163	7					5.99745	28
				2.99837	7					6.0046	29
				3	8					5.9954	29
				2.9932	8					6.05517	30
				3.0068	8					5.94483	30
				2.9966	8					6.05037	30
				3.0034	8					5.94963	30
										6.04558	30
										5.95442	30
										6.04078	30
										5.95922	30
										6.03598	30
										5.96402	30
										6.03118	30
										5.96882	30
										6.02639	30
										5.97361	30
										6.02159	30
										5.97841	30
										6.01679	30
										5.98321	30
										6.01199	30
										5.98801	30
										6.0072	30
										5.9928	30
										6.0024	30
										5.9976	30
										6.0092	32
										5.9908	32
										6.00307	32
										5.99693	32
										6	33
										6	34
										5.9931	34
										6.0069	34
										6	35
										5.94253	35
										6.05747	35
										5.94732	35
										6.05268	35
										5.95211	35
										6.04789	35
										5.9569	35
										6.0431	35
										5.96169	35
										6.03831	35
										5.96648	35
										6.03352	35
										5.97126	35
										6.02874	35
										5.97605	35
										6.02395	35
										5.98084	35
										6.01916	35
										5.98563	35
										6.01437	35
										5.99042	35
										6.00958	35
										5.99521	35
										6.00479	35
										6.0092	36
										5.9908	36
										6.00307	36
										5.99693	36
										6.0046	38
										5.9954	38
										6.11954	40
										5.88046	40
										6.11485	40
										5.88515	40
										6.11016	40
										5.88984	40
										6.10548	40
										5.89452	40
										6.10079	40
										5.89921	40
										6.0961	40
										5.9039	40
										6.09141	40
										5.90859	40
										6.08673	40
										5.91327	40
										6.08204	40
										5.91796	40
										6.07735	40
										5.92265	40
										6.07266	40
										5.92734	40
										6.06797	40
										5.93203	40
										6.06329	40
										5.93671	40
										6.0586	40
										5.9414	40
										6.05391	40
										5.94609	40
										6.04922	40
										5.95078	40
										6.04453	40
										5.95547	40
										6.03985	40
										5.96015	40
										6.03516	40
										5.96484	40
										6.03047	40
										5.96953	40
										6.02578	40
										5.97422	40
										6.0211	40
										5.9789	40
										6.01641	40
										5.98359	40
										6.01172	40
										5.98828	40
										6.00703	40
										5.99297	40
										6.00234	40
										5.99766	40
										6.0046	42
										5.9954	42
										6.0092	44
										5.9908	44
										6.00307	44
										5.99693	44
										6	45
										5.88736	45
										6.11264	45
										5.89205	45
										6.10795	45
										5.89674	45
										6.10326	45
										5.90144	45
										6.09856	45
										5.90613	45
										6.09387	45
										5.91082	45
										6.08918	45
										5.91552	45
										6.08448	45
										5.92021	45
										6.07979	45
										5.9249	45
										6.0751	45
										5.9296	45
										6.0704	45
										5.93429	45
										6.06571	45
										5.93898	45
										6.06102	45
										5.94368	45
										6.05632	45
										5.94837	45
										6.05163	45
										5.95307	45
										6.04693	45
										5.95776	45
										6.04224	45
										5.96245	45
										6.03755	45
										5.96715	45
										6.03285	45
										5.97184	45
										6.02816	45
										5.97653	45
										6.02347	45
										5.98123	45
										6.01877	45
										5.98592	45
										6.01408	45
										5.99061	45
										6.00939	45
										5.99531	45
										6.00469	45
										6.0092	46
										5.9908	46
										6.00307	46
										5.99693	46
										6	47
										6	48
										5.98391	48
										6.01609	48
										5.98927	48
										6.01073	48
										5.99464	48
										6.00536	48
										6.0046	49
										5.9954	49
										6.13793	50
										5.86207	50
										6.13326	50
										5.86674	50
										6.12858	50
										5.87142	50
										6.1239	50
										5.8761	50
										6.11923	50
										5.88077	50
										6.11455	50
										5.88545	50
										6.10988	50
										5.89012	50
										6.1052	50
										5.8948	50
										6.10053	50
										5.89947	50
										6.09585	50
										5.90415	50
										6.09117	50
										5.90883	50
										6.0865	50
										5.9135	50
										6.08182	50
										5.91818	50
										6.07715	50
										5.92285	50
										6.07247	50
										5.92753	50
										6.0678	50
										5.9322	50
										6.06312	50
										5.93688	50
										6.05845	50
										5.94155	50
										6.05377	50
										5.94623	50
										6.04909	50
										5.95091	50
										6.04442	50
										5.95558	50
										6.03974	50
										5.96026	50
										6.03507	50
										5.96493	50
										6.03039	50
										5.96961	50
										6.02572	50
										5.97428	50
										6.02104	50
										5.97896	50
										6.01636	50
										5.98364	50
										6.01169	50
										5.98831	50
										6.00701	50
										5.99299	50
										6.00234	50
										5.99766	50
										6	51
										6.0092	52
										5.9908	52
										6.00307	52
										5.99693	52
										6.0046	53
										5.9954	53
										6.0046	54
										5.9954	54
										6.05057	55
										5.94943	55
										6.04576	55
										5.95424	55
										6.04094	55
										5.95906	55
										6.03612	55
										5.96388	55
										6.03131	55
										5.96869	55
										6.02649	55
										5.97351	55
										6.02167	55
										5.97833	55
										6.01686	55
										5.98314	55
										6.01204	55
										5.98796	55
										6.00722	55
										5.99278	55
										6.00241	55
										5.99759	55
										6.0092	56
										5.9908	56
										6.00307	56
										5.99693	56
										6	57
										5.9931	57
										6.0069	57
										6.0046	58
										5.9954	58
										6	60
										5.8	60
										6.2	60
										5.80465	60
										6.19535	60
										5.8093	60
										6.1907	60
										5.81395	60
										6.18605	60
										5.8186	60
										6.1814	60
										5.82326	60
										6.17674	60
										5.82791	60
										6.17209	60
										5.83256	60
										6.16744	60
										5.83721	60
										6.16279	60
										5.84186	60
										6.15814	60
										5.84651	60
										6.15349	60
										5.85116	60
										6.14884	60
										5.85581	60
										6.14419	60
										5.86047	60
										6.13953	60
										5.86512	60
										6.13488	60
										5.86977	60
										6.13023	60
										5.87442	60
										6.12558	60
										5.87907	60
										6.12093	60
										5.88372	60
										6.11628	60
										5.88837	60
										6.11163	60
										5.89302	60
										6.10698	60
										5.89767	60
										6.10233	60
										5.90233	60
										6.09767	60
										5.90698	60
										6.09302	60
										5.91163	60
										6.08837	60
										5.91628	60
										6.08372	60
										5.92093	60
										6.07907	60
										5.92558	60
										6.07442	60
										5.93023	60
										6.06977	60
										5.93488	60
										6.06512	60
										5.93953	60
										6.06047	60
										5.94419	60
										6.05581	60
										5.94884	60
										6.05116	60
										5.95349	60
										6.04651	60
										5.95814	60
										6.04186	60
										5.96279	60
										6.03721	60
										5.96744	60
										6.03256	60
										5.97209	60
										6.02791	60
										5.97674	60
										6.02326	60
										5.9814	60
										6.0186	60
										5.98605	60
										6.01395	60
										5.9907	60
										6.0093	60
										5.99535	60
										6.00465	60
										6.0092	62
										5.9908	62
										6.00307	62
										5.99693	62
										6.0092	63
										5.9908	63
										6.00307	63
										5.99693	63
										6	64
										6	65
										5.93793	65
										6.06207	65
										5.94271	65
										6.05729	65
										5.94748	65
										6.05252	65
										5.95225	65
										6.04775	65
										5.95703	65
										6.04297	65
										5.9618	65
										6.0382	65
										5.96658	65
										6.03342	65
										5.97135	65
										6.02865	65
										5.97613	65
										6.02387	65
										5.9809	65
										6.0191	65
										5.98568	65
										6.01432	65
										5.99045	65
										6.00955	65
										5.99523	65
										6.00477	65
										6.0046	66
										5.9954	66
										6.0046	67
										5.9954	67
										6.0046	68
										5.9954	68
										6.10575	70
										5.89425	70
										6.10105	70
										5.89895	70
										6.09635	70
										5.90365	70
										6.09165	70
										5.90835	70
										6.08695	70
										5.91305	70
										6.08225	70
										5.91775	70
										6.07755	70
										5.92245	70
										6.07285	70
										5.92715	70
										6.06815	70
										5.93185	70
										6.06345	70
										5.93655	70
										6.05875	70
										5.94125	70
										6.05405	70
										5.94595	70
										6.04935	70
										5.95065	70
										6.04465	70
										5.95535	70
										6.03995	70
										5.96005	70
										6.03525	70
										5.96475	70
										6.03055	70
										5.96945	70
										6.02585	70
										5.97415	70
										6.02115	70
										5.97885	70
										6.01645	70
										5.98355	70
										6.01175	70
										5.98825	70
										6.00705	70
										5.99295	70
										6.00235	70
										5.99765	70
										6	71
										6	75
										5.95632	75
										6.04368	75
										5.96117	75
										6.03883	75
										5.96603	75
										6.03397	75
										5.97088	75
										6.02912	75
										5.97573	75
										6.02427	75
										5.98059	75
										6.01941	75
										5.98544	75
										6.01456	75
										5.99029	75
										6.00971	75
										5.99515	75
										6.00485	75
										6	76
										6	78
										6	80
										5.93333	80
										6.06667	80
										5.9381	80
										6.0619	80
										5.94286	80
										6.05714	80
										5.94762	80
										6.05238	80
										5.95238	80
										6.04762	80
										5.95714	80
										6.04286	80
										5.9619	80
										6.0381	80
										5.96667	80
										6.03333	80
										5.97143	80
										6.02857	80
										5.97619	80
										6.02381	80
										5.98095	80
										6.01905	80
										5.98571	80
										6.01429	80
										5.99048	80
										6.00952	80
										5.99524	80
										6.00476	80
										6	82
										6.0046	83
										5.9954	83
										6	84
										6	85
										5.9931	85
										6.0069	85
										6	86
										6.0046	87
										5.9954	87
										6.0092	90
										5.9908	90
										6.00307	90
										5.99693	90
										6	91
										6	95
[truncated: 46 more columns]

## Sheet: Desc_HID3
1	1	2	3	3.2	3	5.16889	2
0.8	2	1.8	4	2.8	3	4.83111	3
1.2	2	2.2	10	3.06667	3	5.15976	3
0.81	3	1.84	11	2.93333	4	4.84024	3
1.19	3	2.16	11	3	7	5.15063	3
0.82	3	1.88	14	2.85	7	4.84937	3
1.18	3	2.12	14	3.15	8	5.1415	3
0.83	3	1.92	15	3	10	4.8585	3
1.17	3	2.08	17	3	14	5.13237	3
0.84	3	1.96	20	3	30	4.86763	3
1.16	3	2.04	20			5.12324	3
0.85	4	2	60			4.87676	3
1.15	4	2	181			5.11411	3
0.86	4					4.88589	3
1.14	4					5.10498	3
0.87	4					4.89502	3
1.13	4					5.09586	3
0.88	4					4.90414	3
1.12	4					5.08673	3
0.89	4					4.91327	3
1.11	5					5.0776	3
0.9	7					4.9224	3
1.1	7					5.06847	3
0.91	7					4.93153	3
1.09	7					5.05934	3
0.92	7					4.94066	3
1.08	7					5.05021	3
0.93	7					4.94979	3
1.07	7					5.04108	3
0.94	7					4.95892	3
1.06	8					5.03195	3
0.95	9					4.96805	3
1.05	9					5.02282	3
0.96	9					4.97718	3
1.04	10					5.01369	3
0.97	11					4.98631	3
1.03	14					5.00456	3
0.98	14					4.99544	3
1.02	14					5	4
0.99	14					4.96889	4
1.01	15					5.03111	4
1.03902	17					4.97926	4
0.960976	18					5.02074	4
1.02787	18					4.98963	4
0.972125	20					5.01037	4
1.01672	20					5.00889	5
0.983275	20					4.99111	6
1.00557	21					5	7
0.994425	28					4.81778	7
1	30					5.18222	7
1.01951	60					4.82689	7
0.980488	61					5.17311	7
1.0065	61					4.836	7
0.993496	61					5.164	7
1.00976	91					4.84511	7
0.990244	91					5.15489	7
1.00976	121					4.85422	7
0.990244	121					5.14578	7
1	180					4.86333	7
0.985366	181					5.13667	7
1.01463	181					4.87244	7
1	360					5.12756	7
						4.88156	7
						5.11844	7
						4.89067	7
						5.10933	7
						4.89978	7
						5.10022	7
						4.90889	7
						5.09111	7
						4.918	7
						5.082	7
						4.92711	7
						5.07289	7
						4.93622	7
						5.06378	7
						4.94533	7
						5.05467	7
						4.95444	7
						5.04556	7
						4.96356	7
						5.03644	7
						4.97267	7
						5.02733	7
						4.98178	7
						5.01822	7
						4.99089	7
						5.00911	7
						5.07111	8
						4.92889	8
						5.06163	8
						4.93837	8
						5.05215	8
						4.94785	9
						5.04267	9
						4.95733	9
						5.03319	9
						4.96681	9
						5.0237	9
						4.9763	9
						5.01422	9
						4.98578	9
						5.00474	9
						4.99526	9
						5	10
						4.85333	10
						5.14667	10
						4.8625	10
						5.1375	10
						4.87167	10
						5.12833	10
						4.88083	10
						5.11917	10
						4.89	10
						5.11	10
						4.89917	10
						5.10083	10
						4.90833	10
						5.09167	10
						4.9175	10
						5.0825	10
						4.92667	10
						5.07333	10
						4.93583	10
						5.06417	10
						4.945	10
						5.055	10
						4.95417	10
						5.04583	10
						4.96333	10
						5.03667	10
						4.9725	10
						5.0275	10
						4.98167	10
						5.01833	10
						4.99083	10
						5.00917	10
						5.14222	11
						4.85778	11
						5.13305	11
						4.86695	11
						5.12387	11
						4.87613	11
						5.1147	11
						4.8853	11
						5.10552	11
						4.89448	11
						5.09634	11
						4.90366	11
						5.08717	11
						4.91283	11
						5.07799	11
						4.92201	11
						5.06882	11
						4.93118	11
						5.05964	11
						4.94036	11
						5.05047	11
						4.94953	11
						5.04129	12
						4.95871	12
						5.03211	12
						4.96789	12
						5.02294	12
						4.97706	12
						5.01376	12
						4.98624	12
						5.00459	12
						4.99541	12
						5.00889	13
						4.99111	13
						5	14
						4.8	14
						5.2	14
						4.80909	14
						5.19091	14
						4.81818	14
						5.18182	14
						4.82727	14
						5.17273	14
						4.83636	14
						5.16364	14
						4.84545	14
						5.15455	14
						4.85455	14
						5.14545	14
						4.86364	14
						5.13636	14
						4.87273	14
						5.12727	14
						4.88182	14
						5.11818	14
						4.89091	14
						5.10909	14
						4.9	14
						5.1	14
						4.90909	14
						5.09091	14
						4.91818	14
						5.08182	14
						4.92727	14
						5.07273	14
						4.93636	14
						5.06364	14
						4.94545	14
						5.05455	14
						4.95455	14
						5.04545	14
						4.96364	14
						5.03636	14
						4.97273	14
						5.02727	14
						4.98182	14
						5.01818	14
						4.99091	14
						5.00909	14
						5	15
						4.95111	15
						5.04889	15
						4.96089	15
						5.03911	15
						4.97067	15
						5.02933	15
						4.98044	15
						5.01956	15
						4.99022	15
						5.00978	16
						5	17
						4.97778	17
						5.02222	17
						4.98889	17
						5.01111	17
						5.08889	20
						4.91111	20
						5.07953	20
						4.92047	20
						5.07018	20
						4.92982	20
						5.06082	20
						4.93918	20
						5.05146	20
						4.94854	20
						5.04211	20
						4.95789	20
						5.03275	20
						4.96725	20
						5.02339	20
						4.97661	20
						5.01404	20
						4.98596	20
						5.00468	20
						4.99532	20
						5.00889	24
						4.99111	24
						5	30
						4.98667	30
						5.01333	30
						5.00889	60
						4.99111	60
						5.00889	91
						4.99111	91
						5	121
						5.01778	181
						4.98222	181
						5.00593	181
						4.99407	181

## Sheet: Desc_HID4
1	0	2.025	2	3.01379	1	4	14	5.00467	0	6	2
0.8	0	1.975	2	2.98621	1	4	23	4.99533	0	5.8	3
1.2	0	2.05	3	3.01379	2	4	30	5.0028	0	6.2	3
0.801835	0	1.95	3	2.98621	2	4	35	4.9972	0	5.84	3
1.19817	0	2.01667	3	3	4	4	40	5.00093	0	6.16	3
0.80367	0	1.98333	3	3	5	3.8	40	4.99907	0	5.88	3
1.19633	0	2.025	4	3	8	4.2	42	5.01401	1	6.12	3
0.805505	0	1.975	4	3	17	3.9	42	4.98599	1	5.92	3
1.1945	0	2.025	5	3	18	4.1	45	5.01236	1	6.08	3
0.807339	0	1.975	5	3	20	4	50	4.98764	1	5.96	4
1.19266	0	2	6	3	22	4.08	60	5.01071	1	6.04	4
0.809174	0	2.025	7	3	23	3.92	65	4.98929	1	6.10909	5
1.19083	0	1.975	7	3.01379	25			5.00906	1	5.89091	5
0.811009	0	2	10	2.98621	25			4.99094	1	6.06545	5
1.18899	0	2	12	3.01379	28			5.00742	1	5.93455	5
0.812844	0	2.025	14	2.98621	28			4.99258	1	6.02182	6
1.18716	0	1.975	14	3	30			5.00577	1	5.97818	7
0.814679	0	2	15	2.97931	30			4.99423	1	6	9
1.18532	0	2	16	3.02069	30			5.00412	1	5.90909	9
0.816514	0	2.025	17	3.01379	33			4.99588	1	6.09091	10
1.18349	0	1.975	17	2.98621	33			5.00247	1	5.95455	10
0.818349	0	2.025	18	3.01379	35			4.99753	1	6.04545	10
1.18165	0	1.975	18	2.98621	35			5.00082	1	6	11
0.820183	0	2.025	20	3	40			4.99918	1	5.87273	11
1.17982	0	1.975	20	2.95172	40			5	2	6.12727	11
0.822018	0	2	22	3.04828	40			4.97743	2	5.91515	12
1.17798	0	2	24	2.96782	40			5.02257	2	6.08485	12
0.823853	0	1.9625	24	3.03218	40			4.97904	2	5.95758	13
1.17615	0	2.0375	24	2.98391	40			5.02096	2	6.04242	13
0.825688	0	2	26	3.01609	40			4.98066	2	6	14
1.17431	0	2	28	3	43			5.01934	2	5.8	14
0.827523	0	1.9625	28	3.02759	45			4.98227	2	6.2	14
1.17248	0	2.0375	28	2.97241	45			5.01773	2	5.84	14
0.829358	0	2	29	3.0092	45			4.98388	2	6.16	14
1.17064	0	2	30	2.9908	45			5.01612	2	5.88	15
0.831193	0	1.9625	30	3.01379	46			4.98549	2	6.12	15
1.16881	0	2.0375	30	2.98621	46			5.01451	2	5.92	15
0.833028	0	2	31	3	49			4.9871	2	6.08	16
1.16697	0	2.025	32	3.04138	50			5.0129	2	5.96	16
0.834862	0	1.975	32	2.95862	50			4.98872	2	6.04	16
1.16514	0	2	33	3.02483	50			5.01128	2	6.14545	17
0.836697	0	2.05	35	2.97517	50			4.99033	2	5.85455	17
1.1633	0	1.95	35	3.00828	50			5.00967	2	6.1039	18
0.838532	0	2.01667	35	2.99172	50			4.99194	2	5.8961	18
1.16147	0	1.98333	35	3	52			5.00806	2	6.06234	18
0.840367	0	2.05	36	3.01379	54			4.99355	2	5.93766	18
1.15963	0	1.95	36	2.98621	54			5.00645	2	6.02078	19
0.842202	0	2.01667	36	3.04138	55			4.99516	2	5.97922	19
1.1578	0	1.98333	36	2.95862	55			5.00484	2	6	20
0.844037	0	2.075	40	3.02483	55			4.99678	2	5.8	20
1.15596	0	1.925	40	2.97517	55			5.00322	2	6.2	20
0.845872	0	2.045	40	3.00828	55			4.99839	2	5.84	20
1.15413	0	1.955	40	2.99172	55			5.00161	2	6.16	20
0.847706	0	2.015	40	3.01379	56			5.02802	3	5.88	20
1.15229	0	1.985	40	2.98621	56			4.97198	3	6.12	21
0.849541	0	2	42	3	57			5.02641	3	5.92	21
1.15046	0	1.9625	42	3	58			4.97359	3	6.08	21
0.851376	0	2.0375	42	3	60			5.02481	3	5.96	22
1.14862	0	2	43	2.8	60			4.97519	3	6.04	22
0.853211	0	2.1	45	3.2	60			5.02321	3	6	23
1.14679	0	1.9	45	2.81429	60			4.97679	3	5.83636	23
0.855046	0	2.07143	45	3.18571	60			5.02161	3	6.16364	24
1.14495	0	1.92857	45	2.82857	60			4.97839	3	5.87727	24
0.856881	0	2.04286	45	3.17143	60			5.02001	3	6.12273	25
1.14312	0	1.95714	45	2.84286	60			4.97999	3	5.91818	25
0.858716	0	2.01429	45	3.15714	60			5.01841	3	6.08182	25
1.14128	0	1.98571	45	2.85714	60			4.98159	3	5.95909	25
0.86055	0	2	46	3.14286	60			5.01681	3	6.04091	25
1.13945	0	2.2	50	2.87143	60			4.98319	3	6.07273	28
0.862385	0	1.8	50	3.12857	60			5.01521	3	5.92727	30
1.13761	0	2.17333	50	2.88571	60			4.98479	3	6.02424	30
0.86422	0	1.82667	50	3.11429	60			5.01361	3	5.97576	30
1.13578	0	2.14667	50	2.9	60			4.98639	3	6.03636	32
0.866055	0	1.85333	50	3.1	60			5.01201	3	5.96364	32
1.13394	0	2.12	50	2.91429	60			4.98799	3	6	34
0.86789	0	1.88	50	3.08571	60			5.01041	3	5.90909	35
1.13211	0	2.09333	50	2.92857	60			4.98959	3	6.09091	35
0.869725	0	1.90667	50	3.07143	60			5.0088	3	5.95455	35
1.13028	0	2.06667	50	2.94286	60			4.9912	3	6.04545	35
0.87156	0	1.93333	50	3.05714	60			5.0072	3	6.07273	40
1.12844	0	2.04	50	2.95714	60			4.9928	3	5.92727	40
0.873394	0	1.96	50	3.04286	60			5.0056	3	6.02424	40
1.12661	0	2.01333	50	2.97143	60			4.9944	3	5.97576	42
0.875229	0	1.98667	50	3.02857	60			5.004	3	6	45
1.12477	0	2	52	2.98571	60			4.996	3	5.90909	45
0.877064	0	2	54	3.01429	60			5.0024	3	6.09091	45
1.12294	0	2.1	55	3.02759	63			4.9976	3	5.95455	45
0.878899	0	1.9	55	2.97241	63			5.0008	3	6.04545	45
1.1211	0	2.07143	55	3.0092	63			4.9992	3	6	50
0.880734	0	1.92857	55	2.9908	63			5.02335	4	5.94545	50
1.11927	0	2.04286	55	3.01379	64			4.97665	4	6.05455	50
0.882569	0	1.95714	55	2.98621	64			5.02174	4	6.03636	52
1.11743	0	2.01429	55	3	65			4.97826	4	5.96364	52
0.884404	0	1.98571	55	2.93793	65			5.02013	4	6.07273	54
1.1156	0	2	56	3.06207	65			4.97987	4	5.92727	55
0.886239	0	2.175	60	2.95345	65			5.01852	4	6.02424	55
1.11376	0	1.825	60	3.04655	65			4.98148	4	5.97576	55
0.888073	0	2.14808	60	2.96897	65			5.01691	4	6	60
1.11193	0	1.85192	60	3.03103	65			4.98309	4	6.03636	63
0.889908	0	2.12115	60	2.98448	65			5.0153	4	5.96364	65
1.11009	0	1.87885	60	3.01552	65			4.9847	4	6	74
0.891743	0	2.09423	60	3.01379	69			5.01369	4
1.10826	0	1.90577	60	2.98621	69			4.98631	4
0.893578	0	2.06731	60	3.11034	70			5.01208	4
1.10642	0	1.93269	60	2.88966	70			4.98792	4
0.895413	0	2.04038	60	3.09563	70			5.01047	4
1.10459	0	1.95962	60	2.90437	70			4.98953	4
0.897248	0	2.01346	60	3.08092	70			5.00886	4
1.10275	0	1.98654	60	2.91908	70			4.99114	4
0.899083	0	2	63	3.06621	70			5.00725	4
1.10092	0	2.1	65	2.93379	70			4.99275	4
0.900917	0	1.9	65	3.05149	70			5.00564	4
1.09908	0	2.07143	65	2.94851	70			4.99436	4
0.902752	0	1.92857	65	3.03678	70			5.00403	4
1.09725	0	2.04286	65	2.96322	70			4.99597	4
0.904587	0	1.95714	65	3.02207	70			5.00242	4
1.09541	0	2.01429	65	2.97793	70			4.99758	4
0.906422	0	1.98571	65	3.00736	70			5.00081	4
1.09358	0	2	66	2.99264	70			4.99919	4
0.908257	0	2	67	3	74			5	5
1.09174	0	2.1	70	3.05517	75			4.97743	5
0.910092	0	1.9	70	2.94483	75			5.02257	5
1.08991	0	2.07143	70	3.03941	75			4.97904	5
0.911927	0	1.92857	70	2.96059	75			5.02096	5
1.08807	0	2.04286	70	3.02365	75			4.98066	5
0.913761	0	1.95714	70	2.97635	75			5.01934	5
1.08624	0	2.01429	70	3.00788	75			4.98227	5
0.915596	0	1.98571	70	2.99212	75			5.01773	5
1.0844	0	2	72	3	76			4.98388	5
0.917431	0	2	74	3.04138	80			5.01612	5
1.08257	0	2.05	75	2.95862	80			4.98549	5
0.919266	0	1.95	75	3.02483	80			5.01451	5
1.08073	0	2.01667	75	2.97517	80			4.9871	5
0.921101	0	1.98333	75	3.00828	80			5.0129	5
1.0789	0	2	80	2.99172	80			4.98872	5
0.922936	0	1.9375	80	3.01379	82			5.01128	5
1.07706	0	2.0625	80	2.98621	82			4.99033	5
0.924771	0	1.96875	80	3	83			5.00967	5
1.07523	0	2.03125	80	3	84			4.99194	5
0.926606	0	2	90	3	85			5.00806	5
1.07339	0			3	90			4.99355	5
0.92844	0			3	95			5.00645	5
1.07156	0							4.99516	5
0.930275	0							5.00484	5
1.06972	0							4.99678	5
0.93211	0							5.00322	5
1.06789	0							4.99839	5
0.933945	0							5.00161	5
1.06606	0							5	6
0.93578	0							4.98054	6
1.06422	0							5.01946	6
0.937615	0							4.98217	6
1.06239	0							5.01783	6
0.93945	0							4.98379	6
1.06055	0							5.01621	6
0.941284	0							4.98541	6
1.05872	0							5.01459	6
0.943119	0							4.98703	6
1.05688	0							5.01297	6
0.944954	0							4.98865	6
1.05505	0							5.01135	6
0.946789	0							4.99027	6
1.05321	0							5.00973	6
0.948624	0							4.99189	6
1.05138	0							5.00811	6
0.950459	0							4.99351	6
1.04954	0							5.00649	6
0.952294	0							4.99514	6
1.04771	0							5.00486	6
0.954128	0							4.99676	6
1.04587	0							5.00324	6
0.955963	0							4.99838	6
1.04404	0							5.00162	6
0.957798	0							5	7
1.0422	0							4.97588	7
0.959633	0							5.02412	7
1.04037	0							4.97748	7
0.961468	0							5.02252	7
1.03853	0							4.97909	7
0.963303	0							5.02091	7
1.0367	0							4.9807	7
0.965138	0							5.0193	7
1.03486	0							4.98231	7
0.966972	0							5.01769	7
1.03303	0							4.98392	7
0.968807	0							5.01608	7
1.03119	0							4.98553	7
0.970642	0							5.01447	7
1.02936	0							4.98713	7
0.972477	0							5.01287	7
1.02752	0							4.98874	7
0.974312	0							5.01126	7
1.02569	0							4.99035	7
0.976147	0							5.00965	7
1.02385	0							4.99196	7
0.977982	0							5.00804	7
1.02202	0							4.99357	7
0.979817	0							5.00643	7
1.02018	0							4.99518	7
0.981651	0							5.00482	7
1.01835	0							4.99678	7
0.983486	0							5.00322	7
1.01651	0							4.99839	7
0.985321	0							5.00161	7
1.01468	0							5	8
0.987156	0							4.97899	8
1.01284	0							5.02101	8
0.988991	0							4.9806	8
1.01101	0							5.0194	8
0.990826	0							4.98222	8
1.00917	0							5.01778	8
0.992661	0							4.98384	8
1.00734	0							5.01616	8
0.994495	0							4.98545	8
1.0055	0							5.01455	8
0.99633	0							4.98707	8
1.00367	0							5.01293	8
0.998165	0							4.98869	8
1.00183	0							5.01131	8
1	1							4.9903	8
0.916895	1							5.0097	8
1.08311	1							4.99192	8
0.918742	1							5.00808	8
1.08126	1							4.99353	8
0.920589	1							5.00647	8
1.07941	1							4.99515	8
0.922435	1							5.00485	8
1.07756	1							4.99677	8
0.924282	1							5.00323	8
1.07572	1							4.99838	8
0.926129	1							5.00162	8
1.07387	1							5.01245	9
0.927976	1							4.98755	9
1.07202	1							5.01079	9
0.929822	1							4.98921	9
1.07018	1							5.00913	9
0.931669	1							4.99087	9
1.06833	1							5.00747	9
0.933516	1							4.99253	9
1.06648	1							5.00581	9
0.935363	1							4.99419	9
1.06464	1							5.00415	9
0.93721	1							4.99585	9
1.06279	1							5.00249	9
0.939056	1							4.99751	9
1.06094	1							5.00083	9
0.940903	1							4.99917	9
1.0591	1							5	10
0.94275	1							4.96965	10
1.05725	1							5.03035	10
0.944597	1							4.97125	10
1.0554	1							5.02875	10
0.946443	1							4.97284	10
1.05356	1							5.02716	10
0.94829	1							4.97444	10
1.05171	1							5.02556	10
0.950137	1							4.97604	10
1.04986	1							5.02396	10
0.951984	1							4.97764	10
1.04802	1							5.02236	10
0.953831	1							4.97923	10
1.04617	1							5.02077	10
0.955677	1							4.98083	10
1.04432	1							5.01917	10
0.957524	1							4.98243	10
1.04248	1							5.01757	10
0.959371	1							4.98403	10
1.04063	1							5.01597	10
0.961218	1							4.98562	10
1.03878	1							5.01438	10
0.963064	1							4.98722	10
1.03694	1							5.01278	10
0.964911	1							4.98882	10
1.03509	1							5.01118	10
0.966758	1							4.99042	10
1.03324	1							5.00958	10
0.968605	1							4.99201	10
1.0314	1							5.00799	10
0.970452	1							4.99361	10
1.02955	1							5.00639	10
0.972298	1							4.99521	10
1.0277	1							5.00479	10
0.974145	1							4.99681	10
1.02585	1							5.00319	10
0.975992	1							4.9984	10
1.02401	1							5.0016	10
0.977839	1							5.02023	11
1.02216	1							4.97977	11
0.979685	1							5.01861	11
1.02031	1							4.98139	11
0.981532	1							5.017	11
1.01847	1							4.983	11
0.983379	1							5.01538	11
1.01662	1							4.98462	11
0.985226	1							5.01376	11
1.01477	1							4.98624	11
0.987073	1							5.01214	11
1.01293	1							4.98786	11
0.988919	1							5.01052	11
1.01108	1							4.98948	11
0.990766	1							5.0089	11
1.00923	1							4.9911	11
0.992613	1							5.00728	11
1.00739	1							4.99272	11
0.99446	1							5.00567	11
1.00554	1							4.99433	11
0.996306	1							5.00405	11
1.00369	1							4.99595	11
0.998153	1							5.00243	11
1.00185	1							4.99757	11
1.07671	2							5.00081	11
0.923288	2							4.99919	11
1.07486	2							5.0358	12
0.925136	2							4.9642	12
1.07302	2							5.03421	12
0.926985	2							4.96579	12
1.07117	2							5.03262	12
0.928833	2							4.96738	12
1.06932	2							5.03102	12
0.930682	2							4.96898	12
1.06747	2							5.02943	12
0.93253	2							4.97057	12
1.06562	2							5.02784	12
0.934379	2							4.97216	12
1.06377	2							5.02625	12
0.936227	2							4.97375	12
1.06192	2							5.02466	12
0.938076	2							4.97534	12
1.06008	2							5.02307	12
0.939924	2							4.97693	12
1.05823	2							5.02148	12
0.941773	2							4.97852	12
1.05638	2							5.01989	12
0.943621	2							4.98011	12
1.05453	2							5.0183	12
0.94547	2							4.9817	12
1.05268	2							5.01671	12
0.947318	2							4.98329	12
1.05083	2							5.01511	12
0.949167	2							4.98489	12
1.04898	2							5.01352	12
0.951015	2							4.98648	12
1.04714	2							5.01193	12
0.952864	2							4.98807	12
1.04529	2							5.01034	12
0.954712	2							4.98966	12
1.04344	2							5.00875	12
0.95656	2							4.99125	12
1.04159	2							5.00716	12
0.958409	2							4.99284	12
1.03974	2							5.00557	12
0.960257	2							4.99443	12
1.03789	2							5.00398	12
0.962106	2							4.99602	12
1.03605	2							5.00239	12
0.963954	2							4.99761	12
1.0342	2							5.0008	12
0.965803	2							4.9992	12
1.03235	2							5.02646	13
0.967651	2							4.97354	13
1.0305	2							5.02486	13
0.9695	2							4.97514	13
1.02865	2							5.02325	13
0.971348	2							4.97675	13
1.0268	2							5.02165	13
0.973197	2							4.97835	13
1.02495	2							5.02004	13
0.975045	2							4.97996	13
1.02311	2							5.01844	13
0.976894	2							4.98156	13
1.02126	2							5.01684	13
0.978742	2							4.98316	13
1.01941	2							5.01523	13
0.980591	2							4.98477	13
1.01756	2							5.01363	13
0.982439	2							4.98637	13
1.01571	2							5.01203	13
0.984288	2							4.98797	13
1.01386	2							5.01042	13
0.986136	2							4.98958	13
1.01202	2							5.00882	13
0.987985	2							4.99118	13
1.01017	2							5.00722	13
0.989833	2							4.99278	13
1.00832	2							5.00561	13
0.991682	2							4.99439	13
1.00647	2							5.00401	13
0.99353	2							4.99599	13
1.00462	2							5.00241	13
0.995379	2							4.99759	13
1.00277	2							5.0008	13
0.997227	2							4.9992	13
1.00092	2							5	14
0.999076	2							4.98054	14
1.04932	3							5.01946	14
0.950685	3							4.98217	14
1.04745	3							5.01783	14
0.952546	3							4.98379	14
1.04559	3							5.01621	14
0.954407	3							4.98541	14
1.04373	3							5.01459	14
0.956268	3							4.98703	14
1.04187	3							5.01297	14
0.958129	3							4.98865	14
1.04001	3							5.01135	14
0.95999	3							4.99027	14
1.03815	3							5.00973	14
0.961851	3							4.99189	14
1.03629	3							5.00811	14
0.963712	3							4.99351	14
1.03443	3							5.00649	14
0.965572	3							4.99514	14
1.03257	3							5.00486	14
0.967433	3							4.99676	14
1.03071	3							5.00324	14
0.969294	3							4.99838	14
1.02884	3							5.00162	14
0.971155	3							5.02179	15
1.02698	3							4.97821	15
0.973016	3							5.02018	15
1.02512	3							4.97982	15
0.974877	3							5.01856	15
1.02326	3							4.98144	15
0.976738	3							5.01695	15
1.0214	3							4.98305	15
0.978599	3							5.01533	15
1.01954	3							4.98467	15
0.98046	3							5.01372	15
1.01768	3							4.98628	15
0.982321	3							5.01211	15
1.01582	3							4.98789	15
0.984182	3							5.01049	15
1.01396	3							4.98951	15
0.986043	3							5.00888	15
1.0121	3							4.99112	15
0.987904	3							5.00726	15
1.01024	3							4.99274	15
0.989765	3							5.00565	15
1.00837	3							4.99435	15
0.991626	3							5.00404	15
1.00651	3							4.99596	15
0.993487	3							5.00242	15
1.00465	3							4.99758	15
0.995348	3							5.00081	15
1.00279	3							4.99919	15
0.997209	3							5.01712	16
1.00093	3							4.98288	16
0.99907	3							5.01549	16
1	4							4.98451	16
0.947945	4							5.01386	16
1.05205	4							4.98614	16
0.949804	4							5.01223	16
1.0502	4							4.98777	16
0.951663	4							5.0106	16
1.04834	4							4.9894	16
0.953523	4							5.00897	16
1.04648	4							4.99103	16
0.955382	4							5.00734	16
1.04462	4							4.99266	16
0.957241	4							5.00571	16
1.04276	4							4.99429	16
0.9591	4							5.00408	16
1.0409	4							4.99592	16
0.960959	4							5.00245	16
1.03904	4							4.99755	16
0.962818	4							5.00082	16
1.03718	4							4.99918	16
0.964677	4							5.02179	17
1.03532	4							4.97821	17
0.966536	4							5.02018	17
1.03346	4							4.97982	17
0.968395	4							5.01856	17
1.0316	4							4.98144	17
0.970254	4							5.01695	17
1.02975	4							4.98305	17
0.972114	4							5.01533	17
1.02789	4							4.98467	17
0.973973	4							5.01372	17
1.02603	4							4.98628	17
0.975832	4							5.01211	17
1.02417	4							4.98789	17
0.977691	4							5.01049	17
1.02231	4							4.98951	17
0.97955	4							5.00888	17
1.02045	4							4.99112	17
0.981409	4							5.00726	17
1.01859	4							4.99274	17
0.983268	4							5.00565	17
1.01673	4							4.99435	17
0.985127	4							5.00404	17
1.01487	4							4.99596	17
0.986986	4							5.00242	17
1.01301	4							4.99758	17
0.988845	4							5.00081	17
1.01115	4							4.99919	17
0.990705	4							5.03113	18
1.0093	4							4.96887	18
0.992564	4							5.02953	18
1.00744	4							4.97047	18
0.994423	4							5.02794	18
1.00558	4							4.97206	18
0.996282	4							5.02634	18
1.00372	4							4.97366	18
0.998141	4							5.02474	18
1.00186	4							4.97526	18
1.04566	5							5.02315	18
0.954338	5							4.97685	18
1.0438	5							5.02155	18
0.956202	5							4.97845	18
1.04193	5							5.01995	18
0.958065	5							4.98005	18
1.04007	5							5.01836	18
0.959929	5							4.98164	18
1.03821	5							5.01676	18
0.961793	5							4.98324	18
1.03634	5							5.01517	18
0.963657	5							4.98483	18
1.03448	5							5.01357	18
0.96552	5							4.98643	18
1.03262	5							5.01197	18
0.967384	5							4.98803	18
1.03075	5							5.01038	18
0.969248	5							4.98962	18
1.02889	5							5.00878	18
0.971112	5							4.99122	18
1.02702	5							5.00718	18
0.972975	5							4.99282	18
1.02516	5							5.00559	18
0.974839	5							4.99441	18
1.0233	5							5.00399	18
0.976703	5							4.99601	18
1.02143	5							5.00239	18
0.978567	5							4.99761	18
1.01957	5							5.0008	18
0.980431	5							4.9992	18
1.01771	5							5.01556	19
0.982294	5							4.98444	19
1.01584	5							5.01393	19
0.984158	5							4.98607	19
1.01398	5							5.01229	19
0.986022	5							4.98771	19
1.01211	5							5.01065	19
0.987886	5							4.98935	19
1.01025	5							5.00901	19
0.989749	5							4.99099	19
1.00839	5							5.00737	19
0.991613	5							4.99263	19
1.00652	5							5.00573	19
0.993477	5							4.99427	19
1.00466	5							5.0041	19
0.995341	5							4.9959	19
1.0028	5							5.00246	19
0.997204	5							4.99754	19
1.00093	5							5.00082	19
0.999068	5							4.99918	19
1.0347	6							5.06226	20
0.965297	6							4.93774	20
1.03283	6							5.06068	20
0.967173	6							4.93932	20
1.03095	6							5.0591	20
0.969049	6							4.9409	20
1.02908	6							5.05753	20
0.970924	6							4.94247	20
1.0272	6							5.05595	20
0.9728	6							4.94405	20
1.02532	6							5.05438	20
0.974676	6							4.94562	20
1.02345	6							5.0528	20
0.976552	6							4.9472	20
1.02157	6							5.05122	20
0.978428	6							4.94878	20
1.0197	6							5.04965	20
0.980304	6							4.95035	20
1.01782	6							5.04807	20
0.982179	6							4.95193	20
1.01594	6							5.0465	20
0.984055	6							4.9535	20
1.01407	6							5.04492	20
0.985931	6							4.95508	20
1.01219	6							5.04334	20
0.987807	6							4.95666	20
1.01032	6							5.04177	20
0.989683	6							4.95823	20
1.00844	6							5.04019	20
0.991559	6							4.95981	20
1.00657	6							5.03861	20
0.993435	6							4.96139	20
1.00469	6							5.03704	20
0.99531	6							4.96296	20
1.00281	6							5.03546	20
0.997186	6							4.96454	20
1.00094	6							5.03389	20
0.999062	6							4.96611	20
1	7							5.03231	20
0.96621	7							4.96769	20
1.03379	7							5.03073	20
0.968087	7							4.96927	20
1.03191	7							5.02916	20
0.969964	7							4.97084	20
1.03004	7							5.02758	20
0.971842	7							4.97242	20
1.02816	7							5.02601	20
0.973719	7							4.97399	20
1.02628	7							5.02443	20
0.975596	7							4.97557	20
1.0244	7							5.02285	20
0.977473	7							4.97715	20
1.02253	7							5.02128	20
0.979351	7							4.97872	20
1.02065	7							5.0197	20
0.981228	7							4.9803	20
1.01877	7							5.01813	20
0.983105	7							4.98187	20
1.01689	7							5.01655	20
0.984982	7							4.98345	20
1.01502	7							5.01497	20
0.986859	7							4.98503	20
1.01314	7							5.0134	20
0.988737	7							4.9866	20
1.01126	7							5.01182	20
0.990614	7							4.98818	20
1.00939	7							5.01024	20
0.992491	7							4.98976	20
1.00751	7							5.00867	20
0.994368	7							4.99133	20
1.00563	7							5.00709	20
0.996246	7							4.99291	20
1.00375	7							5.00552	20
0.998123	7							4.99448	20
1.00188	7							5.00394	20
1	8							4.99606	20
0.969863	8							5.00236	20
1.03014	8							4.99764	20
0.971747	8							5.00079	20
1.02825	8							4.99921	20
0.97363	8							5	21
1.02637	8							4.98677	21
0.975514	8							5.01323	21
1.02449	8							4.98842	21
0.977397	8							5.01158	21
1.0226	8							4.99008	21
0.979281	8							5.00992	21
1.02072	8							4.99173	21
0.981164	8							5.00827	21
1.01884	8							4.99339	21
0.983048	8							5.00661	21
1.01695	8							4.99504	21
0.984932	8							5.00496	21
1.01507	8							4.99669	21
0.986815	8							5.00331	21
1.01318	8							4.99835	21
0.988699	8							5.00165	21
1.0113	8							5.04358	22
0.990582	8							4.95642	22
1.00942	8							5.042	22
0.992466	8							4.958	22
1.00753	8							5.04041	22
0.994349	8							4.95959	22
1.00565	8							5.03883	22
0.996233	8							4.96117	22
1.00377	8							5.03724	22
0.998116	8							4.96276	22
1.00188	8							5.03566	22
1.02922	9							4.96434	22
0.970776	9							5.03407	22
1.02734	9							4.96593	22
0.972662	9							5.03249	22
1.02545	9							4.96751	22
0.974547	9							5.0309	22
1.02357	9							4.9691	22
0.976432	9							5.02932	22
1.02168	9							4.97068	22
0.978318	9							5.02773	22
1.0198	9							4.97227	22
0.980203	9							5.02615	22
1.01791	9							4.97385	22
0.982089	9							5.02456	22
1.01603	9							4.97544	22
0.983974	9							5.02298	22
1.01414	9							4.97702	22
0.985859	9							5.02139	22
1.01226	9							4.97861	22
0.987745	9							5.01981	22
1.01037	9							4.98019	22
0.98963	9							5.01822	22
1.00848	9							4.98178	22
0.991516	9							5.01664	22
1.0066	9							4.98336	22
0.993401	9							5.01505	22
1.00471	9							4.98495	22
0.995286	9							5.01347	22
1.00283	9							4.98653	22
0.997172	9							5.01189	22
1.00094	9							4.98811	22
0.999057	9							5.0103	22
1	10							4.9897	22
0.971689	10							5.00872	22
1.02831	10							4.99128	22
0.973577	10							5.00713	22
1.02642	10							4.99287	22
0.975464	10							5.00555	22
1.02454	10							4.99445	22
0.977352	10							5.00396	22
1.02265	10							4.99604	22
0.979239	10							5.00238	22
1.02076	10							4.99762	22
0.981126	10							5.00079	22
1.01887	10							4.99921	22
0.983014	10							5	23
1.01699	10							4.98521	23
0.984901	10							5.01479	23
1.0151	10							4.98686	23
0.986788	10							5.01314	23
1.01321	10							4.9885	23
0.988676	10							5.0115	23
1.01132	10							4.99014	23
0.990563	10							5.00986	23
1.00944	10							4.99179	23
0.992451	10							5.00821	23
1.00755	10							4.99343	23
0.994338	10							5.00657	23
1.00566	10							4.99507	23
0.996225	10							5.00493	23
1.00377	10							4.99671	23
0.998113	10							5.00329	23
1.00189	10							4.99836	23
1.01461	11							5.00164	23
0.985388	11							5	24
1.01266	11							4.97743	24
0.987336	11							5.02257	24
1.01072	11							4.97904	24
0.989285	11							5.02096	24
1.00877	11							4.98066	24
0.991233	11							5.01934	24
1.00682	11							4.98227	24
0.993181	11							5.01773	24
1.00487	11							4.98388	24
0.995129	11							5.01612	24
1.00292	11							4.98549	24
0.997078	11							5.01451	24
1.00097	11							4.9871	24
0.999026	11							5.0129	24
1	12							4.98872	24
0.978995	12							5.01128	24
1.021	12							4.99033	24
0.980905	12							5.00967	24
1.0191	12							4.99194	24
0.982814	12							5.00806	24
1.01719	12							4.99355	24
0.984724	12							5.00645	24
1.01528	12							4.99516	24
0.986633	12							5.00484	24
1.01337	12							4.99678	24
0.988543	12							5.00322	24
1.01146	12							4.99839	24
0.990452	12							5.00161	24
1.00955	12							5.05603	25
0.992362	12							4.94397	25
1.00764	12							5.05445	25
0.994271	12							4.94555	25
1.00573	12							5.05287	25
0.996181	12							4.94713	25
1.00382	12							5.0513	25
0.99809	12							4.9487	25
1.00191	12							5.04972	25
1.00731	13							4.95028	25
0.992694	13							5.04814	25
1.00522	13							4.95186	25
0.994781	13							5.04656	25
1.00313	13							4.95344	25
0.996869	13							5.04498	25
1.00104	13							4.95502	25
0.998956	13							5.0434	25
1	14							4.9566	25
0.977169	14							5.04183	25
1.02283	14							4.95817	25
0.979072	14							5.04025	25
1.02093	14							4.95975	25
0.980974	14							5.03867	25
1.01903	14							4.96133	25
0.982877	14							5.03709	25
1.01712	14							4.96291	25
0.984779	14							5.03551	25
1.01522	14							4.96449	25
0.986682	14							5.03393	25
1.01332	14							4.96607	25
0.988584	14							5.03236	25
1.01142	14							4.96764	25
0.990487	14							5.03078	25
1.00951	14							4.96922	25
0.99239	14							5.0292	25
1.00761	14							4.9708	25
0.994292	14							5.02762	25
1.00571	14							4.97238	25
0.996195	14							5.02604	25
1.00381	14							4.97396	25
0.998097	14							5.02446	25
1.0019	14							4.97554	25
1.01826	15							5.02289	25
0.981735	15							4.97711	25
1.01634	15							5.02131	25
0.983658	15							4.97869	25
1.01442	15							5.01973	25
0.98558	15							4.98027	25
1.0125	15							5.01815	25
0.987503	15							4.98185	25
1.01057	15							5.01657	25
0.989426	15							4.98343	25
1.00865	15							5.01499	25
0.991348	15							4.98501	25
1.00673	15							5.01342	25
0.993271	15							4.98658	25
1.00481	15							5.01184	25
0.995193	15							4.98816	25
1.00288	15							5.01026	25
0.997116	15							4.98974	25
1.00096	15							5.00868	25
0.999039	15							4.99132	25
1.01644	16							5.0071	25
0.983562	16							4.9929	25
1.0145	16							5.00552	25
0.985496	16							4.99448	25
1.01257	16							5.00395	25
0.987429	16							4.99605	25
1.01064	16							5.00237	25
0.989363	16							4.99763	25
1.0087	16							5.00079	25
0.991297	16							4.99921	25
1.00677	16							5.02023	26
0.993231	16							4.97977	26
1.00483	16							5.01861	26
0.995165	16							4.98139	26
1.0029	16							5.017	26
0.997099	16							4.983	26
1.00097	16							5.01538	26
0.999033	16							4.98462	26
1	17							5.01376	26
0.980822	17							4.98624	26
1.01918	17							5.01214	26
0.98274	17							4.98786	26
1.01726	17							5.01052	26
0.984658	17							4.98948	26
1.01534	17							5.0089	26
0.986575	17							4.9911	26
1.01342	17							5.00728	26
0.988493	17							4.99272	26
1.01151	17							5.00567	26
0.990411	17							4.99433	26
1.00959	17							5.00405	26
0.992329	17							4.99595	26
1.00767	17							5.00243	26
0.994247	17							4.99757	26
1.00575	17							5.00081	26
0.996164	17							4.99919	26
1.00384	17							5	27
0.998082	17							4.98677	27
1.00192	17							5.01323	27
1.02009	18							4.98842	27
0.979909	18							5.01158	27
1.01818	18							4.99008	27
0.981822	18							5.00992	27
1.01626	18							4.99173	27
0.983736	18							5.00827	27
1.01435	18							4.99339	27
0.985649	18							5.00661	27
1.01244	18							4.99504	27
0.987563	18							5.00496	27
1.01052	18							4.99669	27
0.989476	18							5.00331	27
1.00861	18							4.99835	27
0.991389	18							5.00165	27
1.0067	18							5.0358	28
0.993303	18							4.9642	28
1.00478	18							5.03421	28
0.995216	18							4.96579	28
1.00287	18							5.03262	28
0.99713	18							4.96738	28
1.00096	18							5.03102	28
0.999043	18							4.96898	28
1.00913	19							5.02943	28
0.990868	19							4.97057	28
1.0071	19							5.02784	28
0.992897	19							4.97216	28
1.00507	19							5.02625	28
0.994926	19							4.97375	28
1.00304	19							5.02466	28
0.996956	19							4.97534	28
1.00101	19							5.02307	28
0.998985	19							4.97693	28
1	20							5.02148	28
0.949772	20							4.97852	28
1.05023	20							5.01989	28
0.951632	20							4.98011	28
1.04837	20							5.0183	28
0.953492	20							4.9817	28
1.04651	20							5.01671	28
0.955353	20							4.98329	28
1.04465	20							5.01511	28
0.957213	20							4.98489	28
1.04279	20							5.01352	28
0.959073	20							4.98648	28
1.04093	20							5.01193	28
0.960934	20							4.98807	28
1.03907	20							5.01034	28
0.962794	20							4.98966	28
1.03721	20							5.00875	28
0.964654	20							4.99125	28
1.03535	20							5.00716	28
0.966514	20							4.99284	28
1.03349	20							5.00557	28
0.968375	20							4.99443	28
1.03163	20							5.00398	28
0.970235	20							4.99602	28
1.02976	20							5.00239	28
0.972095	20							4.99761	28
1.0279	20							5.0008	28
0.973956	20							4.9992	28
1.02604	20							5.00623	29
0.975816	20							4.99377	29
1.02418	20							5.00445	29
0.977676	20							4.99555	29
1.02232	20							5.00267	29
0.979537	20							4.99733	29
1.02046	20							5.00089	29
0.981397	20							4.99911	29
1.0186	20							5	30
0.983257	20							4.89961	30
1.01674	20							5.10039	30
0.985118	20							4.90118	30
1.01488	20							5.09882	30
0.986978	20							4.90275	30
1.01302	20							5.09725	30
0.988838	20							4.90432	30
1.01116	20							5.09568	30
0.990698	20							4.90589	30
1.0093	20							5.09411	30
0.992559	20							4.90745	30
1.00744	20							5.09255	30
0.994419	20							4.90902	30
1.00558	20							5.09098	30
0.996279	20							4.91059	30
1.00372	20							5.08941	30
0.99814	20							4.91216	30
1.00186	20							5.08784	30
1	21							4.91373	30
0.993607	21							5.08627	30
1.00639	21							4.9153	30
0.995738	21							5.0847	30
1.00426	21							4.91687	30
0.997869	21							5.08313	30
1.00213	21							4.91843	30
1.02374	22							5.08157	30
0.976256	22							4.92	30
1.02184	22							5.08	30
0.978155	22							4.92157	30
1.01995	22							5.07843	30
0.980055	22							4.92314	30
1.01805	22							5.07686	30
0.981954	22							4.92471	30
1.01615	22							5.07529	30
0.983854	22							4.92628	30
1.01425	22							5.07372	30
0.985753	22							4.92785	30
1.01235	22							5.07215	30
0.987653	22							4.92941	30
1.01045	22							5.07059	30
0.989553	22							4.93098	30
1.00855	22							5.06902	30
0.991452	22							4.93255	30
1.00665	22							5.06745	30
0.993352	22							4.93412	30
1.00475	22							5.06588	30
0.995251	22							4.93569	30
1.00285	22							5.06431	30
0.997151	22							4.93726	30
1.00095	22							5.06274	30
0.99905	22							4.93883	30
1.01644	23							5.06117	30
0.983562	23							4.94039	30
1.0145	23							5.05961	30
0.985496	23							4.94196	30
1.01257	23							5.05804	30
0.987429	23							4.94353	30
1.01064	23							5.05647	30
0.989363	23							4.9451	30
1.0087	23							5.0549	30
0.991297	23							4.94667	30
1.00677	23							5.05333	30
0.993231	23							4.94824	30
1.00483	23							5.05176	30
0.995165	23							4.94981	30
1.0029	23							5.05019	30
0.997099	23							4.95137	30
1.00097	23							5.04863	30
0.999033	23							4.95294	30
1.01461	24							5.04706	30
0.985388	24							4.95451	30
1.01266	24							5.04549	30
0.987336	24							4.95608	30
1.01072	24							5.04392	30
0.989285	24							4.95765	30
1.00877	24							5.04235	30
0.991233	24							4.95922	30
1.00682	24							5.04078	30
0.993181	24							4.96079	30
1.00487	24							5.03921	30
0.995129	24							4.96235	30
1.00292	24							5.03765	30
0.997078	24							4.96392	30
1.00097	24							5.03608	30
0.999026	24							4.96549	30
1.04201	25							5.03451	30
0.957991	25							4.96706	30
1.04014	25							5.03294	30
0.959858	25							4.96863	30
1.03827	25							5.03137	30
0.961725	25							4.9702	30
1.03641	25							5.0298	30
0.963592	25							4.97177	30
1.03454	25							5.02823	30
0.965459	25							4.97333	30
1.03267	25							5.02667	30
0.967326	25							4.9749	30
1.03081	25							5.0251	30
0.969193	25							4.97647	30
1.02894	25							5.02353	30
0.97106	25							4.97804	30
1.02707	25							5.02196	30
0.972927	25							4.97961	30
1.02521	25							5.02039	30
0.974795	25							4.98118	30
1.02334	25							5.01882	30
0.976662	25							4.98275	30
1.02147	25							5.01725	30
0.978529	25							4.98431	30
1.0196	25							5.01569	30
0.980396	25							4.98588	30
1.01774	25							5.01412	30
0.982263	25							4.98745	30
1.01587	25							5.01255	30
0.98413	25							4.98902	30
1.014	25							5.01098	30
0.985997	25							4.99059	30
1.01214	25							5.00941	30
0.987864	25							4.99216	30
1.01027	25							5.00784	30
0.989731	25							4.99373	30
1.0084	25							5.00627	30
0.991598	25							4.99529	30
1.00653	25							5.00471	30
0.993465	25							4.99686	30
1.00467	25							5.00314	30
0.995332	25							4.99843	30
1.0028	25							5.00157	30
0.997199	25							5	31
1.00093	25							4.99455	31
0.999066	25							5.00545	31
1.01096	26							4.99637	31
0.989041	26							5.00363	31
1.00897	26							4.99818	31
0.991034	26							5.00182	31
1.00697	26							5.02023	32
0.993026	26							4.97977	32
1.00498	26							5.01861	32
0.995019	26							4.98139	32
1.00299	26							5.017	32
0.997011	26							4.983	32
1.001	26							5.01538	32
0.999004	26							4.98462	32
1	27							5.01376	32
0.993607	27							4.98624	32
1.00639	27							5.01214	32
0.995738	27							4.98786	32
1.00426	27							5.01052	32
0.997869	27							4.98948	32
1.00213	27							5.0089	32
1	28							4.9911	32
0.978995	28							5.00728	32
1.021	28							4.99272	32
0.980905	28							5.00567	32
1.0191	28							4.99433	32
0.982814	28							5.00405	32
1.01719	28							4.99595	32
0.984724	28							5.00243	32
1.01528	28							4.99757	32
0.986633	28							5.00081	32
1.01337	28							4.99919	32
0.988543	28							5.02802	33
1.01146	28							4.97198	33
0.990452	28							5.02641	33
1.00955	28							4.97359	33
0.992362	28							5.02481	33
1.00764	28							4.97519	33
0.994271	28							5.02321	33
1.00573	28							4.97679	33
0.996181	28							5.02161	33
1.00382	28							4.97839	33
0.99809	28							5.02001	33
1.00191	28							4.97999	33
1.00731	29							5.01841	33
0.992694	29							4.98159	33
1.00522	29							5.01681	33
0.994781	29							4.98319	33
1.00313	29							5.01521	33
0.996869	29							4.98479	33
1.00104	29							5.01361	33
0.998956	29							4.98639	33
1.07123	30							5.01201	33
0.928767	30							4.98799	33
1.06938	30							5.01041	33
0.930617	30							4.98959	33
1.06753	30							5.0088	33
0.932468	30							4.9912	33
1.06568	30							5.0072	33
0.934318	30							4.9928	33
1.06383	30							5.0056	33
0.936168	30							4.9944	33
1.06198	30							5.004	33
0.938018	30							4.996	33
1.06013	30							5.0024	33
0.939868	30							4.9976	33
1.05828	30							5.0008	33
0.941719	30							4.9992	33
1.05643	30							5.00934	34
0.943569	30							4.99066	34
1.05458	30							5.00764	34
0.945419	30							4.99236	34
1.05273	30							5.00594	34
0.947269	30							4.99406	34
1.05088	30							5.00424	34
0.949119	30							4.99576	34
1.04903	30							5.00255	34
0.95097	30							4.99745	34
1.04718	30							5.00085	34
0.95282	30							4.99915	34
1.04533	30							5	35
0.95467	30							4.90739	35
1.04348	30							5.09261	35
0.95652	30							4.90896	35
1.04163	30							5.09104	35
0.95837	30							4.91053	35
1.03978	30							5.08947	35
0.960221	30							4.9121	35
1.03793	30							5.0879	35
0.962071	30							4.91367	35
1.03608	30							5.08633	35
0.963921	30							4.91524	35
1.03423	30							5.08476	35
0.965771	30							4.91681	35
1.03238	30							5.08319	35
0.967621	30							4.91838	35
1.03053	30							5.08162	35
0.969472	30							4.91995	35
1.02868	30							5.08005	35
0.971322	30							4.92152	35
1.02683	30							5.07848	35
0.973172	30							4.92309	35
1.02498	30							5.07691	35
0.975022	30							4.92466	35
1.02313	30							5.07534	35
0.976872	30							4.92623	35
1.02128	30							5.07377	35
0.978723	30							4.9278	35
1.01943	30							5.0722	35
0.980573	30							4.92937	35
1.01758	30							5.07063	35
0.982423	30							4.93094	35
1.01573	30							5.06906	35
0.984273	30							4.93251	35
1.01388	30							5.06749	35
0.986123	30							4.93408	35
1.01203	30							5.06592	35
0.987974	30							4.93565	35
1.01018	30							5.06435	35
0.989824	30							4.93722	35
1.00833	30							5.06278	35
0.991674	30							4.93879	35
1.00648	30							5.06121	35
0.993524	30							4.94035	35
1.00463	30							5.05965	35
0.995374	30							4.94192	35
1.00278	30							5.05808	35
0.997225	30							4.94349	35
1.00093	30							5.05651	35
0.999075	30							4.94506	35
1.00183	31							5.05494	35
0.998174	31							4.94663	35
1.00731	32							5.05337	35
0.992694	32							4.9482	35
1.00522	32							5.0518	35
0.994781	32							4.94977	35
1.00313	32							5.05023	35
0.996869	32							4.95134	35
1.00104	32							5.04866	35
0.998956	32							4.95291	35
1	33							5.04709	35
0.993607	33							4.95448	35
1.00639	33							5.04552	35
0.995738	33							4.95605	35
1.00426	33							5.04395	35
0.997869	33							4.95762	35
1.00213	33							5.04238	35
1	34							4.95919	35
0.995434	34							5.04081	35
1.00457	34							4.96076	35
0.997717	34							5.03924	35
1.00228	34							4.96233	35
1	35							5.03767	35
0.938813	35							4.9639	35
1.06119	35							5.0361	35
0.940667	35							4.96547	35
1.05933	35							5.03453	35
0.942521	35							4.96704	35
1.05748	35							5.03296	35
0.944375	35							4.96861	35
1.05562	35							5.03139	35
0.946229	35							4.97018	35
1.05377	35							5.02982	35
0.948084	35							4.97175	35
1.05192	35							5.02825	35
0.949938	35							4.97332	35
1.05006	35							5.02668	35
0.951792	35							4.97489	35
1.04821	35							5.02511	35
0.953646	35							4.97646	35
1.04635	35							5.02354	35
0.9555	35							4.97803	35
1.0445	35							5.02197	35
0.957354	35							4.9796	35
1.04265	35							5.0204	35
0.959209	35							4.98116	35
1.04079	35							5.01884	35
0.961063	35							4.98273	35
1.03894	35							5.01727	35
0.962917	35							4.9843	35
1.03708	35							5.0157	35
0.964771	35							4.98587	35
1.03523	35							5.01413	35
0.966625	35							4.98744	35
1.03337	35							5.01256	35
0.968479	35							4.98901	35
1.03152	35							5.01099	35
0.970333	35							4.99058	35
1.02967	35							5.00942	35
0.972188	35							4.99215	35
1.02781	35							5.00785	35
0.974042	35							4.99372	35
1.02596	35							5.00628	35
0.975896	35							4.99529	35
1.0241	35							5.00471	35
0.97775	35							4.99686	35
1.02225	35							5.00314	35
0.979604	35							4.99843	35
1.0204	35							5.00157	35
0.981458	35							5.01089	36
1.01854	35							4.98911	36
0.983313	35							5.00922	36
1.01669	35							4.99078	36
0.985167	35							5.00754	36
1.01483	35							4.99246	36
0.987021	35							5.00587	36
1.01298	35							4.99413	36
0.988875	35							5.00419	36
1.01112	35							4.99581	36
0.990729	35							5.00251	36
1.00927	35							4.99749	36
0.992583	35							5.00084	36
1.00742	35							4.99916	36
0.994438	35							5	37
1.00556	35							4.99455	37
0.996292	35							5.00545	37
1.00371	35							4.99637	37
0.998146	35							5.00363	37
1.00185	35							4.99818	37
1.00731	36							5.00182	37
0.992694	36							5.02179	38
1.00522	36							4.97821	38
0.994781	36							5.02018	38
1.00313	36							4.97982	38
0.996869	36							5.01856	38
1.00104	36							4.98144	38
0.998956	36							5.01695	38
1	37							4.98305	38
1.00913	38							5.01533	38
0.990868	38							4.98467	38
1.0071	38							5.01372	38
0.992897	38							4.98628	38
1.00507	38							5.01211	38
0.994926	38							4.98789	38
1.00304	38							5.01049	38
0.996956	38							4.98951	38
1.00101	38							5.00888	38
0.998985	38							4.99112	38
1	39							5.00726	38
1	40							4.99274	38
0.876712	40							5.00565	38
1.12329	40							4.99435	38
0.878552	40							5.00404	38
1.12145	40							4.99596	38
0.880393	40							5.00242	38
1.11961	40							4.99758	38
0.882233	40							5.00081	38
1.11777	40							4.99919	38
0.884073	40							5	39
1.11593	40							5	40
0.885913	40							4.8	40
1.11409	40							5.2	40
0.887753	40							4.80156	40
1.11225	40							5.19844	40
0.889593	40							4.80312	40
1.11041	40							5.19688	40
0.891433	40							4.80469	40
1.10857	40							5.19531	40
0.893273	40							4.80625	40
1.10673	40							5.19375	40
0.895113	40							4.80781	40
1.10489	40							5.19219	40
0.896954	40							4.80938	40
1.10305	40							5.19062	40
0.898794	40							4.81094	40
1.10121	40							5.18906	40
0.900634	40							4.8125	40
1.09937	40							5.1875	40
0.902474	40							4.81406	40
1.09753	40							5.18594	40
0.904314	40							4.81562	40
1.09569	40							5.18438	40
0.906154	40							4.81719	40
1.09385	40							5.18281	40
0.907994	40							4.81875	40
1.09201	40							5.18125	40
0.909834	40							4.82031	40
1.09017	40							5.17969	40
0.911675	40							4.82188	40
1.08833	40							5.17812	40
0.913515	40							4.82344	40
1.08649	40							5.17656	40
0.915355	40							4.825	40
1.08465	40							5.175	40
0.917195	40							4.82656	40
1.08281	40							5.17344	40
0.919035	40							4.82812	40
1.08097	40							5.17188	40
0.920875	40							4.82969	40
1.07912	40							5.17031	40
0.922715	40							4.83125	40
1.07728	40							5.16875	40
0.924555	40							4.83281	40
1.07544	40							5.16719	40
0.926395	40							4.83437	40
1.0736	40							5.16563	40
0.928236	40							4.83594	40
1.07176	40							5.16406	40
0.930076	40							4.8375	40
1.06992	40							5.1625	40
0.931916	40							4.83906	40
1.06808	40							5.16094	40
0.933756	40							4.84063	40
1.06624	40							5.15937	40
0.935596	40							4.84219	40
1.0644	40							5.15781	40
0.937436	40							4.84375	40
1.06256	40							5.15625	40
0.939276	40							4.84531	40
1.06072	40							5.15469	40
0.941116	40							4.84687	40
1.05888	40							5.15313	40
0.942956	40							4.84844	40
1.05704	40							5.15156	40
0.944797	40							4.85	40
1.0552	40							5.15	40
0.946637	40							4.85156	40
1.05336	40							5.14844	40
0.948477	40							4.85313	40
1.05152	40							5.14687	40
0.950317	40							4.85469	40
1.04968	40							5.14531	40
0.952157	40							4.85625	40
1.04784	40							5.14375	40
0.953997	40							4.85781	40
1.046	40							5.14219	40
0.955837	40							4.85938	40
1.04416	40							5.14062	40
0.957677	40							4.86094	40
1.04232	40							5.13906	40
0.959517	40							4.8625	40
1.04048	40							5.1375	40
0.961358	40							4.86406	40
1.03864	40							5.13594	40
0.963198	40							4.86562	40
1.0368	40							5.13438	40
0.965038	40							4.86719	40
1.03496	40							5.13281	40
0.966878	40							4.86875	40
1.03312	40							5.13125	40
0.968718	40							4.87031	40
1.03128	40							5.12969	40
0.970558	40							4.87188	40
1.02944	40							5.12812	40
0.972398	40							4.87344	40
1.0276	40							5.12656	40
0.974238	40							4.875	40
1.02576	40							5.125	40
0.976079	40							4.87656	40
1.02392	40							5.12344	40
0.977919	40							4.87812	40
1.02208	40							5.12188	40
0.979759	40							4.87969	40
1.02024	40							5.12031	40
0.981599	40							4.88125	40
1.0184	40							5.11875	40
0.983439	40							4.88281	40
1.01656	40							5.11719	40
0.985279	40							4.88438	40
1.01472	40							5.11562	40
0.987119	40							4.88594	40
1.01288	40							5.11406	40
0.988959	40							4.8875	40
1.01104	40							5.1125	40
0.990799	40							4.88906	40
1.0092	40							5.11094	40
0.99264	40							4.89062	40
1.00736	40							5.10938	40
0.99448	40							4.89219	40
1.00552	40							5.10781	40
0.99632	40							4.89375	40
1.00368	40							5.10625	40
0.99816	40							4.89531	40
1.00184	40							5.10469	40
1	41							4.89687	40
1	42							5.10313	40
0.986301	42							4.89844	40
1.0137	42							5.10156	40
0.988258	42							4.9	40
1.01174	42							5.1	40
0.990215	42							4.90156	40
1.00978	42							5.09844	40
0.992172	42							4.90313	40
1.00783	42							5.09687	40
0.994129	42							4.90469	40
1.00587	42							5.09531	40
0.996086	42							4.90625	40
1.00391	42							5.09375	40
0.998043	42							4.90781	40
1.00196	42							5.09219	40
1.00365	43							4.90937	40
0.996347	43							5.09063	40
1.00122	43							4.91094	40
0.998782	43							5.08906	40
1.00365	44							4.9125	40
0.996347	44							5.0875	40
1.00122	44							4.91406	40
0.998782	44							5.08594	40
1.08767	45							4.91563	40
0.912329	45							5.08437	40
1.08583	45							4.91719	40
0.914174	45							5.08281	40
1.08398	45							4.91875	40
0.91602	45							5.08125	40
1.08213	45							4.92031	40
0.917866	45							5.07969	40
1.08029	45							4.92188	40
0.919712	45							5.07812	40
1.07844	45							4.92344	40
0.921557	45							5.07656	40
1.0766	45							4.925	40
0.923403	45							5.075	40
1.07475	45							4.92656	40
0.925249	45							5.07344	40
1.07291	45							4.92812	40
0.927094	45							5.07188	40
1.07106	45							4.92969	40
0.92894	45							5.07031	40
1.06921	45							4.93125	40
0.930786	45							5.06875	40
1.06737	45							4.93281	40
0.932632	45							5.06719	40
1.06552	45							4.93438	40
0.934477	45							5.06562	40
1.06368	45							4.93594	40
0.936323	45							5.06406	40
1.06183	45							4.9375	40
0.938169	45							5.0625	40
1.05999	45							4.93906	40
0.940014	45							5.06094	40
1.05814	45							4.94062	40
0.94186	45							5.05938	40
1.05629	45							4.94219	40
0.943706	45							5.05781	40
1.05445	45							4.94375	40
0.945552	45							5.05625	40
1.0526	45							4.94531	40
0.947397	45							5.05469	40
1.05076	45							4.94688	40
0.949243	45							5.05312	40
1.04891	45							4.94844	40
0.951089	45							5.05156	40
1.04707	45							4.95	40
0.952934	45							5.05	40
1.04522	45							4.95156	40
0.95478	45							5.04844	40
1.04337	45							4.95312	40
0.956626	45							5.04688	40
1.04153	45							4.95469	40
0.958472	45							5.04531	40
1.03968	45							4.95625	40
0.960317	45							5.04375	40
1.03784	45							4.95781	40
0.962163	45							5.04219	40
1.03599	45							4.95937	40
0.964009	45							5.04063	40
1.03415	45							4.96094	40
0.965854	45							5.03906	40
1.0323	45							4.9625	40
0.9677	45							5.0375	40
1.03045	45							4.96406	40
0.969546	45							5.03594	40
1.02861	45							4.96563	40
0.971391	45							5.03437	40
1.02676	45							4.96719	40
0.973237	45							5.03281	40
1.02492	45							4.96875	40
0.975083	45							5.03125	40
1.02307	45							4.97031	40
0.976929	45							5.02969	40
1.02123	45							4.97187	40
0.978774	45							5.02813	40
1.01938	45							4.97344	40
0.98062	45							5.02656	40
1.01753	45							4.975	40
0.982466	45							5.025	40
1.01569	45							4.97656	40
0.984311	45							5.02344	40
1.01384	45							4.97813	40
0.986157	45							5.02187	40
1.012	45							4.97969	40
0.988003	45							5.02031	40
1.01015	45							4.98125	40
0.989849	45							5.01875	40
1.00831	45							4.98281	40
0.991694	45							5.01719	40
1.00646	45							4.98438	40
0.99354	45							5.01562	40
1.00461	45							4.98594	40
0.995386	45							5.01406	40
1.00277	45							4.9875	40
0.997231	45							5.0125	40
1.00092	45							4.98906	40
0.999077	45							5.01094	40
1	46							4.99062	40
0.995434	46							5.00938	40
1.00457	46							4.99219	40
0.997717	46							5.00781	40
1.00228	46							4.99375	40
1	47							5.00625	40
0.99726	47							4.99531	40
1.00274	47							5.00469	40
1.01096	48							4.99688	40
0.989041	48							5.00312	40
1.00897	48							4.99844	40
0.991034	48							5.00156	40
1.00697	48							5.00311	41
0.993026	48							4.99689	41
1.00498	48							5.00104	41
0.995019	48							4.99896	41
1.00299	48							5.02023	42
0.997011	48							4.97977	42
1.001	48							5.01861	42
0.999004	48							4.98139	42
1	49							5.017	42
0.99726	49							4.983	42
1.00274	49							5.01538	42
1	50							4.98462	42
0.876712	50							5.01376	42
1.12329	50							4.98624	42
0.878552	50							5.01214	42
1.12145	50							4.98786	42
0.880393	50							5.01052	42
1.11961	50							4.98948	42
0.882233	50							5.0089	42
1.11777	50							4.9911	42
0.884073	50							5.00728	42
1.11593	50							4.99272	42
0.885913	50							5.00567	42
1.11409	50							4.99433	42
0.887753	50							5.00405	42
1.11225	50							4.99595	42
0.889593	50							5.00243	42
1.11041	50							4.99757	42
0.891433	50							5.00081	42
1.10857	50							4.99919	42
0.893273	50							5.00778	43
1.10673	50							4.99222	43
0.895113	50							5.00605	43
1.10489	50							4.99395	43
0.896954	50							5.00432	43
1.10305	50							4.99568	43
0.898794	50							5.00259	43
1.10121	50							4.99741	43
0.900634	50							5.00086	43
1.09937	50							4.99914	43
0.902474	50							5.00934	44
1.09753	50							4.99066	44
0.904314	50							5.00764	44
1.09569	50							4.99236	44
0.906154	50							5.00594	44
1.09385	50							4.99406	44
0.907994	50							5.00424	44
1.09201	50							4.99576	44
0.909834	50							5.00255	44
1.09017	50							4.99745	44
0.911675	50							5.00085	44
1.08833	50							4.99915	44
0.913515	50							5	45
1.08649	50							4.85603	45
0.915355	50							5.14397	45
1.08465	50							4.8576	45
0.917195	50							5.1424	45
1.08281	50							4.85916	45
0.919035	50							5.14084	45
1.08097	50							4.86073	45
0.920875	50							5.13927	45
1.07912	50							4.86229	45
0.922715	50							5.13771	45
1.07728	50							4.86386	45
0.924555	50							5.13614	45
1.07544	50							4.86542	45
0.926395	50							5.13458	45
1.0736	50							4.86699	45
0.928236	50							5.13301	45
1.07176	50							4.86855	45
0.930076	50							5.13145	45
1.06992	50							4.87012	45
0.931916	50							5.12988	45
1.06808	50							4.87168	45
0.933756	50							5.12832	45
1.06624	50							4.87324	45
0.935596	50							5.12676	45
1.0644	50							4.87481	45
0.937436	50							5.12519	45
1.06256	50							4.87637	45
0.939276	50							5.12363	45
1.06072	50							4.87794	45
0.941116	50							5.12206	45
1.05888	50							4.8795	45
0.942956	50							5.1205	45
1.05704	50							4.88107	45
0.944797	50							5.11893	45
1.0552	50							4.88263	45
0.946637	50							5.11737	45
1.05336	50							4.8842	45
0.948477	50							5.1158	45
1.05152	50							4.88576	45
0.950317	50							5.11424	45
1.04968	50							4.88733	45
0.952157	50							5.11267	45
1.04784	50							4.88889	45
0.953997	50							5.11111	45
1.046	50							4.89046	45
0.955837	50							5.10954	45
1.04416	50							4.89202	45
0.957677	50							5.10798	45
1.04232	50							4.89359	45
0.959517	50							5.10641	45
1.04048	50							4.89515	45
0.961358	50							5.10485	45
1.03864	50							4.89672	45
0.963198	50							5.10328	45
1.0368	50							4.89828	45
0.965038	50							5.10172	45
1.03496	50							4.89985	45
0.966878	50							5.10015	45
1.03312	50							4.90141	45
0.968718	50							5.09859	45
1.03128	50							4.90298	45
0.970558	50							5.09702	45
1.02944	50							4.90454	45
0.972398	50							5.09546	45
1.0276	50							4.90611	45
0.974238	50							5.09389	45
1.02576	50							4.90767	45
0.976079	50							5.09233	45
1.02392	50							4.90924	45
0.977919	50							5.09076	45
1.02208	50							4.9108	45
0.979759	50							5.0892	45
1.02024	50							4.91237	45
0.981599	50							5.08763	45
1.0184	50							4.91393	45
0.983439	50							5.08607	45
1.01656	50							4.9155	45
0.985279	50							5.0845	45
1.01472	50							4.91706	45
0.987119	50							5.08294	45
1.01288	50							4.91863	45
0.988959	50							5.08137	45
1.01104	50							4.92019	45
0.990799	50							5.07981	45
1.0092	50							4.92176	45
0.99264	50							5.07824	45
1.00736	50							4.92332	45
0.99448	50							5.07668	45
1.00552	50							4.92489	45
0.99632	50							5.07511	45
1.00368	50							4.92645	45
0.99816	50							5.07355	45
1.00184	50							4.92802	45
1	51							5.07198	45
1.00731	52							4.92958	45
0.992694	52							5.07042	45
1.00522	52							4.93115	45
0.994781	52							5.06885	45
1.00313	52							4.93271	45
0.996869	52							5.06729	45
1.00104	52							4.93428	45
0.998956	52							5.06572	45
1.00365	53							4.93584	45
0.996347	53							5.06416	45
1.00122	53							4.9374	45
0.998782	53							5.0626	45
1.00731	54							4.93897	45
0.992694	54							5.06103	45
1.00522	54							4.94053	45
0.994781	54							5.05947	45
1.00313	54							4.9421	45
0.996869	54							5.0579	45
1.00104	54							4.94366	45
0.998956	54							5.05634	45
1	55							4.94523	45
0.949772	55							5.05477	45
1.05023	55							4.94679	45
0.951632	55							5.05321	45
1.04837	55							4.94836	45
0.953492	55							5.05164	45
1.04651	55							4.94992	45
0.955353	55							5.05008	45
1.04465	55							4.95149	45
0.957213	55							5.04851	45
1.04279	55							4.95305	45
0.959073	55							5.04695	45
1.04093	55							4.95462	45
0.960934	55							5.04538	45
1.03907	55							4.95618	45
0.962794	55							5.04382	45
1.03721	55							4.95775	45
0.964654	55							5.04225	45
1.03535	55							4.95931	45
0.966514	55							5.04069	45
1.03349	55							4.96088	45
0.968375	55							5.03912	45
1.03163	55							4.96244	45
0.970235	55							5.03756	45
1.02976	55							4.96401	45
0.972095	55							5.03599	45
1.0279	55							4.96557	45
0.973956	55							5.03443	45
1.02604	55							4.96714	45
0.975816	55							5.03286	45
1.02418	55							4.9687	45
0.977676	55							5.0313	45
1.02232	55							4.97027	45
0.979537	55							5.02973	45
1.02046	55							4.97183	45
0.981397	55							5.02817	45
1.0186	55							4.9734	45
0.983257	55							5.0266	45
1.01674	55							4.97496	45
0.985118	55							5.02504	45
1.01488	55							4.97653	45
0.986978	55							5.02347	45
1.01302	55							4.97809	45
0.988838	55							5.02191	45
1.01116	55							4.97966	45
0.990698	55							5.02034	45
1.0093	55							4.98122	45
0.992559	55							5.01878	45
1.00744	55							4.98279	45
0.994419	55							5.01721	45
1.00558	55							4.98435	45
0.996279	55							5.01565	45
1.00372	55							4.98592	45
0.99814	55							5.01408	45
1.00186	55							4.98748	45
1	56							5.01252	45
0.989954	56							4.98905	45
1.01005	56							5.01095	45
0.991963	56							4.99061	45
1.00804	56							5.00939	45
0.993973	56							4.99218	45
1.00603	56							5.00782	45
0.995982	56							4.99374	45
1.00402	56							5.00626	45
0.997991	56							4.99531	45
1.00201	56							5.00469	45
1.00365	57							4.99687	45
0.996347	57							5.00313	45
1.00122	57							4.99844	45
0.998782	57							5.00156	45
1.00548	58							5	46
0.994521	58							4.98521	46
1.00329	58							5.01479	46
0.996712	58							4.98686	46
1.0011	58							5.01314	46
0.998904	58							4.9885	46
1	60							5.0115	46
0.810959	60							4.99014	46
1.18904	60							5.00986	46
0.812794	60							4.99179	46
1.18721	60							5.00821	46
0.81463	60							4.99343	46
1.18537	60							5.00657	46
0.816465	60							4.99507	46
1.18354	60							5.00493	46
0.8183	60							4.99671	46
1.1817	60							5.00329	46
0.820136	60							4.99836	46
1.17986	60							5.00164	46
0.821971	60							5.00623	47
1.17803	60							4.99377	47
0.823806	60							5.00445	47
1.17619	60							4.99555	47
0.825642	60							5.00267	47
1.17436	60							4.99733	47
0.827477	60							5.00089	47
1.17252	60							4.99911	47
0.829312	60							5	48
1.17069	60							4.97899	48
0.831148	60							5.02101	48
1.16885	60							4.9806	48
0.832983	60							5.0194	48
1.16702	60							4.98222	48
0.834818	60							5.01778	48
1.16518	60							4.98384	48
0.836654	60							5.01616	48
1.16335	60							4.98545	48
0.838489	60							5.01455	48
1.16151	60							4.98707	48
0.840325	60							5.01293	48
1.15968	60							4.98869	48
0.84216	60							5.01131	48
1.15784	60							4.9903	48
0.843995	60							5.0097	48
1.156	60							4.99192	48
0.845831	60							5.00808	48
1.15417	60							4.99353	48
0.847666	60							5.00647	48
1.15233	60							4.99515	48
0.849501	60							5.00485	48
1.1505	60							4.99677	48
0.851337	60							5.00323	48
1.14866	60							4.99838	48
0.853172	60							5.00162	48
1.14683	60							5	49
0.855007	60							4.99611	49
1.14499	60							5.00389	49
0.856843	60							4.99805	49
1.14316	60							5.00195	49
0.858678	60							5	50
1.14132	60							4.8	50
0.860513	60							5.2	50
1.13949	60							4.80156	50
0.862349	60							5.19844	50
1.13765	60							4.80312	50
0.864184	60							5.19688	50
1.13582	60							4.80469	50
0.866019	60							5.19531	50
1.13398	60							4.80625	50
0.867855	60							5.19375	50
1.13215	60							4.80781	50
0.86969	60							5.19219	50
1.13031	60							4.80938	50
0.871525	60							5.19062	50
1.12847	60							4.81094	50
0.873361	60							5.18906	50
1.12664	60							4.8125	50
0.875196	60							5.1875	50
1.1248	60							4.81406	50
0.877032	60							5.18594	50
1.12297	60							4.81562	50
0.878867	60							5.18438	50
1.12113	60							4.81719	50
0.880702	60							5.18281	50
1.1193	60							4.81875	50
0.882538	60							5.18125	50
1.11746	60							4.82031	50
0.884373	60							5.17969	50
1.11563	60							4.82188	50
0.886208	60							5.17812	50
1.11379	60							4.82344	50
0.888044	60							5.17656	50
1.11196	60							4.825	50
0.889879	60							5.175	50
1.11012	60							4.82656	50
0.891714	60							5.17344	50
1.10829	60							4.82812	50
0.89355	60							5.17188	50
1.10645	60							4.82969	50
0.895385	60							5.17031	50
1.10461	60							4.83125	50
0.89722	60							5.16875	50
1.10278	60							4.83281	50
0.899056	60							5.16719	50
1.10094	60							4.83437	50
0.900891	60							5.16563	50
1.09911	60							4.83594	50
0.902726	60							5.16406	50
1.09727	60							4.8375	50
0.904562	60							5.1625	50
1.09544	60							4.83906	50
0.906397	60							5.16094	50
1.0936	60							4.84063	50
0.908232	60							5.15937	50
1.09177	60							4.84219	50
0.910068	60							5.15781	50
1.08993	60							4.84375	50
0.911903	60							5.15625	50
1.0881	60							4.84531	50
0.913739	60							5.15469	50
1.08626	60							4.84687	50
0.915574	60							5.15313	50
1.08443	60							4.84844	50
0.917409	60							5.15156	50
1.08259	60							4.85	50
0.919245	60							5.15	50
1.08076	60							4.85156	50
0.92108	60							5.14844	50
1.07892	60							4.85313	50
0.922915	60							5.14687	50
1.07708	60							4.85469	50
0.924751	60							5.14531	50
1.07525	60							4.85625	50
0.926586	60							5.14375	50
1.07341	60							4.85781	50
0.928421	60							5.14219	50
1.07158	60							4.85938	50
0.930257	60							5.14062	50
1.06974	60							4.86094	50
0.932092	60							5.13906	50
1.06791	60							4.8625	50
0.933927	60							5.1375	50
1.06607	60							4.86406	50
0.935763	60							5.13594	50
1.06424	60							4.86562	50
0.937598	60							5.13438	50
1.0624	60							4.86719	50
0.939433	60							5.13281	50
1.06057	60							4.86875	50
0.941269	60							5.13125	50
1.05873	60							4.87031	50
0.943104	60							5.12969	50
1.0569	60							4.87188	50
0.944939	60							5.12812	50
1.05506	60							4.87344	50
0.946775	60							5.12656	50
1.05323	60							4.875	50
0.94861	60							5.125	50
1.05139	60							4.87656	50
0.950446	60							5.12344	50
1.04955	60							4.87812	50
0.952281	60							5.12188	50
1.04772	60							4.87969	50
0.954116	60							5.12031	50
1.04588	60							4.88125	50
0.955952	60							5.11875	50
1.04405	60							4.88281	50
0.957787	60							5.11719	50
1.04221	60							4.88438	50
0.959622	60							5.11562	50
1.04038	60							4.88594	50
0.961458	60							5.11406	50
1.03854	60							4.8875	50
0.963293	60							5.1125	50
1.03671	60							4.88906	50
0.965128	60							5.11094	50
1.03487	60							4.89062	50
0.966964	60							5.10938	50
1.03304	60							4.89219	50
0.968799	60							5.10781	50
1.0312	60							4.89375	50
0.970634	60							5.10625	50
1.02937	60							4.89531	50
0.97247	60							5.10469	50
1.02753	60							4.89687	50
0.974305	60							5.10313	50
1.02569	60							4.89844	50
0.97614	60							5.10156	50
1.02386	60							4.9	50
0.977976	60							5.1	50
1.02202	60							4.90156	50
0.979811	60							5.09844	50
1.02019	60							4.90313	50
0.981646	60							5.09687	50
1.01835	60							4.90469	50
0.983482	60							5.09531	50
1.01652	60							4.90625	50
0.985317	60							5.09375	50
1.01468	60							4.90781	50
0.987153	60							5.09219	50
1.01285	60							4.90937	50
0.988988	60							5.09063	50
[truncated: 928 more rows]

## Sheet: Desc_HID5
1	1	2	3	3.2	3	5.16889	2	6.13333	91
0.8	2	1.8	4	2.8	3	4.83111	3	5.86667	91
1.2	2	2.2	10	3.06667	3	5.15976	3	6	121
0.81	3	1.84	11	2.93333	4	4.84024	3	6	181
1.19	3	2.16	11	3	7	5.15063	3	5.8	181
0.82	3	1.88	14	2.85	7	4.84937	3	6.2	181
1.18	3	2.12	14	3.15	8	5.1415	3
0.83	3	1.92	15	3	10	4.8585	3
1.17	3	2.08	17	3	14	5.13237	3
0.84	3	1.96	20	3	30	4.86763	3
1.16	3	2.04	20			5.12324	3
0.85	4	2	60			4.87676	3
1.15	4	2	181			5.11411	3
0.86	4					4.88589	3
1.14	4					5.10498	3
0.87	4					4.89502	3
1.13	4					5.09586	3
0.88	4					4.90414	3
1.12	4					5.08673	3
0.89	4					4.91327	3
1.11	5					5.0776	3
0.9	7					4.9224	3
1.1	7					5.06847	3
0.91	7					4.93153	3
1.09	7					5.05934	3
0.92	7					4.94066	3
1.08	7					5.05021	3
0.93	7					4.94979	3
1.07	7					5.04108	3
0.94	7					4.95892	3
1.06	8					5.03195	3
0.95	9					4.96805	3
1.05	9					5.02282	3
0.96	9					4.97718	3
1.04	10					5.01369	3
0.97	11					4.98631	3
1.03	14					5.00456	3
0.98	14					4.99544	3
1.02	14					5	4
0.99	14					4.96889	4
1.01	15					5.03111	4
1.03902	17					4.97926	4
0.960976	18					5.02074	4
1.02787	18					4.98963	4
0.972125	20					5.01037	4
1.01672	20					5.00889	5
0.983275	20					4.99111	6
1.00557	21					5	7
0.994425	28					4.81778	7
1	30					5.18222	7
1.01951	60					4.82689	7
0.980488	61					5.17311	7
1.0065	61					4.836	7
0.993496	61					5.164	7
1.00976	91					4.84511	7
0.990244	91					5.15489	7
1.00976	121					4.85422	7
0.990244	121					5.14578	7
1	180					4.86333	7
0.985366	181					5.13667	7
1.01463	181					4.87244	7
1	360					5.12756	7
						4.88156	7
						5.11844	7
						4.89067	7
						5.10933	7
						4.89978	7
						5.10022	7
						4.90889	7
						5.09111	7
						4.918	7
						5.082	7
						4.92711	7
						5.07289	7
						4.93622	7
						5.06378	7
						4.94533	7
						5.05467	7
						4.95444	7
						5.04556	7
						4.96356	7
						5.03644	7
						4.97267	7
						5.02733	7
						4.98178	7
						5.01822	7
						4.99089	7
						5.00911	7
						5.07111	8
						4.92889	8
						5.06163	8
						4.93837	8
						5.05215	8
						4.94785	9
						5.04267	9
						4.95733	9
						5.03319	9
						4.96681	9
						5.0237	9
						4.9763	9
						5.01422	9
						4.98578	9
						5.00474	9
						4.99526	9
						5	10
						4.85333	10
						5.14667	10
						4.8625	10
						5.1375	10
						4.87167	10
						5.12833	10
						4.88083	10
						5.11917	10
						4.89	10
						5.11	10
						4.89917	10
						5.10083	10
						4.90833	10
						5.09167	10
						4.9175	10
						5.0825	10
						4.92667	10
						5.07333	10
						4.93583	10
						5.06417	10
						4.945	10
						5.055	10
						4.95417	10
						5.04583	10
						4.96333	10
						5.03667	10
						4.9725	10
						5.0275	10
						4.98167	10
						5.01833	10
						4.99083	10
						5.00917	10
						5.14222	11
						4.85778	11
						5.13305	11
						4.86695	11
						5.12387	11
						4.87613	11
						5.1147	11
						4.8853	11
						5.10552	11
						4.89448	11
						5.09634	11
						4.90366	11
						5.08717	11
						4.91283	11
						5.07799	11
						4.92201	11
						5.06882	11
						4.93118	11
						5.05964	11
						4.94036	11
						5.05047	11
						4.94953	11
						5.04129	12
						4.95871	12
						5.03211	12
						4.96789	12
						5.02294	12
						4.97706	12
						5.01376	12
						4.98624	12
						5.00459	12
						4.99541	12
						5.00889	13
						4.99111	13
						5	14
						4.8	14
						5.2	14
						4.80909	14
						5.19091	14
						4.81818	14
						5.18182	14
						4.82727	14
						5.17273	14
						4.83636	14
						5.16364	14
						4.84545	14
						5.15455	14
						4.85455	14
						5.14545	14
						4.86364	14
						5.13636	14
						4.87273	14
						5.12727	14
						4.88182	14
						5.11818	14
						4.89091	14
						5.10909	14
						4.9	14
						5.1	14
						4.90909	14
						5.09091	14
						4.91818	14
						5.08182	14
						4.92727	14
						5.07273	14
						4.93636	14
						5.06364	14
						4.94545	14
						5.05455	14
						4.95455	14
						5.04545	14
						4.96364	14
						5.03636	14
						4.97273	14
						5.02727	14
						4.98182	14
						5.01818	14
						4.99091	14
						5.00909	14
						5	15
						4.95111	15
						5.04889	15
						4.96089	15
						5.03911	15
						4.97067	15
						5.02933	15
						4.98044	15
						5.01956	15
						4.99022	15
						5.00978	16
						5	17
						4.97778	17
						5.02222	17
						4.98889	17
						5.01111	17
						5.08889	20
						4.91111	20
						5.07953	20
						4.92047	20
						5.07018	20
						4.92982	20
						5.06082	20
						4.93918	20
						5.05146	20
						4.94854	20
						5.04211	20
						4.95789	20
						5.03275	20
						4.96725	20
						5.02339	20
						4.97661	20
						5.01404	20
						4.98596	20
						5.00468	20
						4.99532	20
						5.00889	24
						4.99111	24
						5	30
						4.98667	30
						5.01333	30
						5.00889	60
						4.99111	60
						5	181

## Sheet: Log_HID3
1	1
0.99955	1
0.999101	1
0.998651	1
0.998201	1
0.997752	1
0.997302	1
0.996853	1
0.996403	1
0.995953	1
0.995504	1
0.995054	1
0.994604	1
0.994155	1
0.993705	1
0.993255	1
0.993255	0.999554
0.992806	0.999554
0.992356	0.999554
0.991906	0.999554
0.991457	0.999554
0.991457	0.999108
0.991007	0.999108
0.990558	0.999108
0.990108	0.999108
0.989658	0.999108
0.989209	0.999108
0.988759	0.999108
0.988309	0.999108
0.98786	0.999108
0.98786	0.998663
0.98741	0.998663
0.98696	0.998663
0.986511	0.998663
0.986061	0.998663
0.985612	0.998663
0.985162	0.998663
0.984712	0.998663
0.984263	0.998663
0.983813	0.998663
0.983363	0.998663
0.982914	0.998663
0.982464	0.998663
0.982014	0.998663
0.981565	0.998663
0.981115	0.998663
0.980665	0.998663
0.980216	0.998663
0.979766	0.998663
0.979317	0.998663
0.979317	0.998217
0.978867	0.998217
0.978417	0.998217
0.977968	0.998217
0.977518	0.998217
0.977518	0.997771
0.977068	0.997771
0.977068	0.997325
0.977068	0.996879
0.976619	0.996879
0.976169	0.996879
0.975719	0.996879
0.97527	0.996879
0.97482	0.996879
0.97482	0.996433
0.974371	0.996433
0.973921	0.996433
0.973921	0.995988
0.973921	0.995542
0.973921	0.995096
0.973471	0.995096
0.973022	0.995096
0.973022	0.99465
0.972572	0.99465
0.972572	0.994204
0.972122	0.994204
0.971673	0.994204
0.971673	0.993758
0.971223	0.993758
0.970773	0.993758
0.970773	0.993313
0.970324	0.993313
0.969874	0.993313
0.969424	0.993313
0.968975	0.993313
0.968975	0.992867
0.968525	0.992867
0.968525	0.992421
0.968525	0.991975
0.968076	0.991975
0.968076	0.991529
0.968076	0.991083
0.968076	0.990638
0.968076	0.990192
0.967626	0.990192
0.967626	0.989746
0.967626	0.9893
0.967176	0.9893
0.966727	0.9893
0.966277	0.9893
0.965827	0.9893
0.965378	0.9893
0.964928	0.9893
0.964928	0.988854
0.964928	0.988408
0.964478	0.988408
0.964029	0.988408
0.964029	0.987963
0.963579	0.987963
0.963129	0.987963
0.963129	0.987517
0.96268	0.987517
0.96268	0.987071
0.96223	0.987071
0.961781	0.987071
0.961331	0.987071
0.961331	0.986625
0.960881	0.986625
0.960432	0.986625
0.959982	0.986625
0.959532	0.986625
0.959083	0.986625
0.958633	0.986625
0.958183	0.986625
0.957734	0.986625
0.957284	0.986625
0.956835	0.986625
0.956835	0.986179
0.956385	0.986179
0.955935	0.986179
0.955935	0.985733
0.955486	0.985733
0.955036	0.985733
0.954586	0.985733
0.954137	0.985733
0.953687	0.985733
0.953237	0.985733
0.952788	0.985733
0.952338	0.985733
0.951888	0.985733
0.951439	0.985733
0.950989	0.985733
0.95054	0.985733
0.95054	0.985288
0.95009	0.985288
0.94964	0.985288
0.94964	0.984842
0.949191	0.984842
0.948741	0.984842
0.948291	0.984842
0.947842	0.984842
0.947392	0.984842
0.946942	0.984842
0.946493	0.984842
0.946043	0.984842
0.945594	0.984842
0.945144	0.984842
0.944694	0.984842
0.944694	0.984396
0.944694	0.98395
0.944694	0.983504
0.944245	0.983504
0.943795	0.983504
0.943345	0.983504
0.942896	0.983504
0.942896	0.983058
0.942896	0.982613
0.942446	0.982613
0.942446	0.982167
0.941996	0.982167
0.941996	0.981721
0.941547	0.981721
0.941097	0.981721
0.940647	0.981721
0.940198	0.981721
0.939748	0.981721
0.939299	0.981721
0.938849	0.981721
0.938399	0.981721
0.938399	0.981275
0.93795	0.981275
0.9375	0.981275
0.9375	0.980829
0.93705	0.980829
0.93705	0.980383
0.93705	0.979938
0.936601	0.979938
0.936151	0.979938
0.936151	0.979492
0.935701	0.979492
0.935252	0.979492
0.934802	0.979492
0.934353	0.979492
0.934353	0.979046
0.933903	0.979046
0.933453	0.979046
0.933453	0.9786
0.933004	0.9786
0.932554	0.9786
0.932104	0.9786
0.931655	0.9786
0.931205	0.9786
0.930755	0.9786
0.930306	0.9786
0.929856	0.9786
0.929856	0.978154
0.929406	0.978154
0.928957	0.978154
0.928507	0.978154
0.928058	0.978154
0.928058	0.977708
0.928058	0.977263
0.927608	0.977263
0.927608	0.976817
0.927158	0.976817
0.927158	0.976371
0.927158	0.975925
0.926709	0.975925
0.926709	0.975479
0.926259	0.975479
0.926259	0.975033
0.925809	0.975033
0.925809	0.974588
0.92536	0.974588
0.92491	0.974588
0.92446	0.974588
0.924011	0.974588
0.924011	0.974142
0.923561	0.974142
0.923112	0.974142
0.923112	0.973696
0.922662	0.973696
0.922662	0.97325
0.922212	0.97325
0.922212	0.972804
0.921763	0.972804
0.921313	0.972804
0.921313	0.972358
0.920863	0.972358
0.920414	0.972358
0.920414	0.971913
0.919964	0.971913
0.919514	0.971913
0.919514	0.971467
0.919065	0.971467
0.919065	0.971021
0.918615	0.971021
0.918165	0.971021
0.918165	0.970575
0.917716	0.970575
0.917266	0.970575
0.917266	0.970129
0.916817	0.970129
0.916367	0.970129
0.915917	0.970129
0.915468	0.970129
0.915018	0.970129
0.914568	0.970129
0.914568	0.969683
0.914119	0.969683
0.913669	0.969683
0.913219	0.969683
0.91277	0.969683
0.91232	0.969683
0.911871	0.969683
0.911421	0.969683
0.910971	0.969683
0.910522	0.969683
0.910522	0.969238
0.910072	0.969238
0.909622	0.969238
0.909622	0.968792
0.909173	0.968792
0.909173	0.968346
0.909173	0.9679
0.908723	0.9679
0.908723	0.967454
0.908273	0.967454
0.907824	0.967454
0.907374	0.967454
0.906924	0.967454
0.906475	0.967454
0.906025	0.967454
0.905576	0.967454
0.905126	0.967454
0.904676	0.967454
0.904227	0.967454
0.903777	0.967454
0.903327	0.967454
0.902878	0.967454
0.902428	0.967454
0.901978	0.967454
0.901529	0.967454
0.901079	0.967454
0.900629	0.967454
0.90018	0.967454
0.89973	0.967454
0.89973	0.967008
0.89973	0.966563
0.899281	0.966563
0.898831	0.966563
0.898381	0.966563
0.897932	0.966563
0.897482	0.966563
0.897032	0.966563
0.896583	0.966563
0.896133	0.966563
0.895683	0.966563
0.895234	0.966563
0.894784	0.966563
0.894335	0.966563
0.894335	0.966117
0.893885	0.966117
0.893435	0.966117
0.892986	0.966117
0.892536	0.966117
0.892086	0.966117
0.891637	0.966117
0.891637	0.965671
0.891187	0.965671
0.890737	0.965671
0.890288	0.965671
0.889838	0.965671
0.889388	0.965671
0.888939	0.965671
0.888489	0.965671
0.888489	0.965225
0.88804	0.965225
0.88759	0.965225
0.88714	0.965225
0.886691	0.965225
0.886241	0.965225
0.885791	0.965225
0.885791	0.964779
0.885342	0.964779
0.885342	0.964333
0.884892	0.964333
0.884892	0.963888
0.884442	0.963888
0.883993	0.963888
0.883993	0.963442
0.883993	0.962996
0.883993	0.96255
0.883543	0.96255
0.883543	0.962104
0.883094	0.962104
0.882644	0.962104
0.882644	0.961658
0.882194	0.961658
0.882194	0.961213
0.881745	0.961213
0.881745	0.960767
0.881295	0.960767
0.880845	0.960767
0.880845	0.960321
0.880396	0.960321
0.879946	0.960321
0.879496	0.960321
0.879496	0.959875
0.879047	0.959875
0.878597	0.959875
0.878597	0.959429
0.878597	0.958984
0.878597	0.958538
0.878147	0.958538
0.877698	0.958538
0.877248	0.958538
0.877248	0.958092
0.876799	0.958092
0.876799	0.957646
0.876799	0.9572
0.876799	0.956754
0.876799	0.956309
0.876349	0.956309
0.875899	0.956309
0.87545	0.956309
0.87545	0.955863
0.875	0.955863
0.875	0.955417
0.875	0.954971
0.875	0.954525
0.875	0.954079
0.875	0.953634
0.87455	0.953634
0.87455	0.953188
0.87455	0.952742
0.87455	0.952296
0.87455	0.95185
0.874101	0.95185
0.874101	0.951404
0.874101	0.950959
0.873651	0.950959
0.873201	0.950959
0.873201	0.950513
0.872752	0.950513
0.872752	0.950067
0.872752	0.949621
0.872302	0.949621
0.871853	0.949621
0.871403	0.949621
0.871403	0.949175
0.871403	0.948729
0.871403	0.948284
0.871403	0.947838
0.870953	0.947838
0.870953	0.947392
0.870504	0.947392
0.870054	0.947392
0.869604	0.947392
0.869604	0.946946
0.869604	0.9465
0.869604	0.946054
0.869155	0.946054
0.868705	0.946054
0.868255	0.946054
0.868255	0.945609
0.867806	0.945609
0.867356	0.945609
0.867356	0.945163
0.867356	0.944717
0.867356	0.944271
0.866906	0.944271
0.866457	0.944271
0.866457	0.943825
0.866007	0.943825
0.866007	0.943379
0.865558	0.943379
0.865558	0.942934
0.865108	0.942934
0.865108	0.942488
0.865108	0.942042
0.865108	0.941596
0.864658	0.941596
0.864658	0.94115
0.864209	0.94115
0.863759	0.94115
0.863309	0.94115
0.86286	0.94115
0.86241	0.94115
0.86241	0.940704
0.86241	0.940259
0.86241	0.939813
0.86241	0.939367
0.86241	0.938921
0.86196	0.938921
0.86196	0.938475
0.86196	0.938029
0.861511	0.938029
0.861511	0.937584
0.861511	0.937138
0.861511	0.936692
0.861511	0.936246
0.861511	0.9358
0.861061	0.9358
0.860612	0.9358
0.860162	0.9358
0.859712	0.9358
0.859263	0.9358
0.858813	0.9358
0.858363	0.9358
0.858363	0.935354
0.858363	0.934909
0.857914	0.934909
0.857464	0.934909
0.857464	0.934463
0.857014	0.934463
0.857014	0.934017
0.857014	0.933571
0.857014	0.933125
0.857014	0.932679
0.857014	0.932234
0.856565	0.932234
0.856115	0.932234
0.856115	0.931788
0.856115	0.931342
0.855665	0.931342
0.855216	0.931342
0.855216	0.930896
0.854766	0.930896
0.854766	0.93045
0.854317	0.93045
0.854317	0.930004
0.854317	0.929559
0.853867	0.929559
0.853867	0.929113
0.853867	0.928667
0.853417	0.928667
0.853417	0.928221
0.853417	0.927775
0.852968	0.927775
0.852968	0.927329
0.852968	0.926884
0.852968	0.926438
0.852518	0.926438
0.852518	0.925992
0.852068	0.925992
0.852068	0.925546
0.851619	0.925546
0.851169	0.925546
0.850719	0.925546
0.850719	0.9251
0.85027	0.9251
0.84982	0.9251
0.849371	0.9251
0.849371	0.924654
0.848921	0.924654
0.848471	0.924654
0.848022	0.924654
0.848022	0.924209
0.848022	0.923763
0.848022	0.923317
0.848022	0.922871
0.847572	0.922871
0.847122	0.922871
0.847122	0.922425
0.846673	0.922425
0.846673	0.921979
0.846673	0.921534
0.846223	0.921534
0.846223	0.921088
0.845773	0.921088
0.845324	0.921088
0.845324	0.920642
0.844874	0.920642
0.844424	0.920642
0.844424	0.920196
0.843975	0.920196
0.843975	0.91975
0.843525	0.91975
0.843076	0.91975
0.842626	0.91975
0.842626	0.919305
0.842176	0.919305
0.841727	0.919305
0.841277	0.919305
0.841277	0.918859
0.841277	0.918413
0.840827	0.918413
0.840378	0.918413
0.839928	0.918413
0.839928	0.917967
0.839478	0.917967
0.839029	0.917967
0.838579	0.917967
0.838129	0.917967
0.838129	0.917521
0.83768	0.917521
0.83768	0.917075
0.83723	0.917075
0.83723	0.91663
0.836781	0.91663
0.836331	0.91663
0.835881	0.91663
0.835881	0.916184
0.835881	0.915738
0.835432	0.915738
0.834982	0.915738
0.834532	0.915738
0.834532	0.915292
0.834083	0.915292
0.834083	0.914846
0.834083	0.9144
0.833633	0.9144
0.833183	0.9144
0.832734	0.9144
0.832284	0.9144
0.832284	0.913955
0.831835	0.913955
0.831385	0.913955
0.830935	0.913955
0.830486	0.913955
0.830486	0.913509
0.830486	0.913063
0.830036	0.913063
0.829586	0.913063
0.829137	0.913063
0.828687	0.913063
0.828237	0.913063
0.827788	0.913063
0.827338	0.913063
0.826888	0.913063
0.826439	0.913063
0.825989	0.913063
0.82554	0.913063
0.82509	0.913063
0.82464	0.913063
0.824191	0.913063
0.823741	0.913063
0.823741	0.912617
0.823291	0.912617
0.822842	0.912617
0.822392	0.912617
0.822392	0.912171
0.821942	0.912171
0.821493	0.912171
0.821043	0.912171
0.820594	0.912171
0.820144	0.912171
0.819694	0.912171
0.819694	0.911725
0.819694	0.91128
0.819245	0.91128
0.818795	0.91128
0.818345	0.91128
0.817896	0.91128
0.817896	0.910834
0.817446	0.910834
0.816996	0.910834
0.816547	0.910834
0.816097	0.910834
0.815647	0.910834
0.815647	0.910388
0.815647	0.909942
0.815198	0.909942
0.814748	0.909942
0.814748	0.909496
0.814748	0.90905
0.814299	0.90905
0.813849	0.90905
0.813399	0.90905
0.81295	0.90905
0.8125	0.90905
0.8125	0.908605
0.81205	0.908605
0.81205	0.908159
0.811601	0.908159
0.811601	0.907713
0.811151	0.907713
0.810701	0.907713
0.810252	0.907713
0.810252	0.907267
0.809802	0.907267
0.809353	0.907267
0.808903	0.907267
0.808903	0.906821
0.808903	0.906375
0.808453	0.906375
0.808453	0.90593
0.808004	0.90593
0.808004	0.905484
0.807554	0.905484
0.807554	0.905038
0.807554	0.904592
0.807554	0.904146
0.807554	0.9037
0.807104	0.9037
0.807104	0.903255
0.807104	0.902809
0.806655	0.902809
0.806655	0.902363
0.806205	0.902363
0.806205	0.901917
0.805755	0.901917
0.805755	0.901471
0.805306	0.901471
0.804856	0.901471
0.804406	0.901471
0.804406	0.901025
0.804406	0.90058
0.803957	0.90058
0.803507	0.90058
0.803507	0.900134
0.803058	0.900134
0.802608	0.900134
0.802158	0.900134
0.802158	0.899688
0.801709	0.899688
0.801259	0.899688
0.801259	0.899242
0.800809	0.899242
0.80036	0.899242
0.80036	0.898796
0.79991	0.898796
0.79946	0.898796
0.799011	0.898796
0.799011	0.89835
0.798561	0.89835
0.798561	0.897905
0.798112	0.897905
0.797662	0.897905
0.797212	0.897905
0.797212	0.897459
0.796763	0.897459
0.796313	0.897459
0.796313	0.897013
0.796313	0.896567
0.795863	0.896567
0.795863	0.896121
0.795863	0.895675
0.795863	0.89523
0.795863	0.894784
0.795863	0.894338
0.795414	0.894338
0.794964	0.894338
0.794964	0.893892
0.794964	0.893446
0.794964	0.893
0.794964	0.892555
0.794964	0.892109
0.794964	0.891663
0.794964	0.891217
0.794964	0.890771
0.794514	0.890771
0.794514	0.890325
0.794514	0.88988
0.794514	0.889434
0.794065	0.889434
0.793615	0.889434
0.793165	0.889434
0.792716	0.889434
0.792716	0.888988
0.792266	0.888988
0.791817	0.888988
0.791817	0.888542
0.791367	0.888542
0.791367	0.888096
0.790917	0.888096
0.790917	0.88765
0.790917	0.887205
0.790468	0.887205
0.790468	0.886759
0.790018	0.886759
0.790018	0.886313
0.790018	0.885867
0.789568	0.885867
0.789568	0.885421
0.789568	0.884975
0.789568	0.88453
0.789568	0.884084
0.789568	0.883638
0.789119	0.883638
0.788669	0.883638
0.788219	0.883638
0.788219	0.883192
0.788219	0.882746
0.78777	0.882746
0.78732	0.882746
0.786871	0.882746
0.786871	0.8823
0.786871	0.881855
0.786421	0.881855
0.785971	0.881855
0.785971	0.881409
0.785971	0.880963
0.785522	0.880963
0.785522	0.880517
0.785522	0.880071
0.785522	0.879626
0.785522	0.87918
0.785522	0.878734
0.785072	0.878734
0.784622	0.878734
0.784173	0.878734
0.784173	0.878288
0.783723	0.878288
0.783273	0.878288
0.782824	0.878288
0.782824	0.877842
0.782824	0.877396
0.782374	0.877396
0.782374	0.876951
0.781924	0.876951
0.781924	0.876505
0.781475	0.876505
0.781475	0.876059
0.781475	0.875613
0.781475	0.875167
0.781025	0.875167
0.781025	0.874721
0.780576	0.874721
0.780576	0.874276
0.780576	0.87383
0.780576	0.873384
0.780576	0.872938
0.780126	0.872938
0.780126	0.872492
0.779676	0.872492
0.779227	0.872492
0.779227	0.872046
0.778777	0.872046
0.778327	0.872046
0.777878	0.872046
0.777428	0.872046
0.776978	0.872046
0.776978	0.871601
0.776978	0.871155
0.776978	0.870709
0.776529	0.870709
0.776079	0.870709
0.775629	0.870709
0.775629	0.870263
0.775629	0.869817
0.77518	0.869817
0.77473	0.869817
0.77473	0.869371
0.774281	0.869371
0.773831	0.869371
0.773831	0.868926
0.773381	0.868926
0.772932	0.868926
0.772482	0.868926
0.772032	0.868926
0.771583	0.868926
0.771583	0.86848
0.771583	0.868034
0.771583	0.867588
0.771133	0.867588
0.771133	0.867142
0.770683	0.867142
0.770683	0.866696
0.770683	0.866251
0.770683	0.865805
0.770683	0.865359
0.770234	0.865359
0.769784	0.865359
0.769784	0.864913
0.769784	0.864467
0.769335	0.864467
0.769335	0.864021
0.769335	0.863576
0.769335	0.86313
0.769335	0.862684
0.769335	0.862238
0.768885	0.862238
0.768435	0.862238
0.768435	0.861792
0.767986	0.861792
0.767536	0.861792
0.767086	0.861792
0.766637	0.861792
0.766637	0.861346
0.766187	0.861346
0.765737	0.861346
0.765737	0.860901
0.765288	0.860901
0.765288	0.860455
0.765288	0.860009
0.764838	0.860009
0.764388	0.860009
0.764388	0.859563
0.763939	0.859563
0.763939	0.859117
0.763489	0.859117
0.76304	0.859117
0.76259	0.859117
0.76259	0.858671
0.76259	0.858226
0.76259	0.85778
0.76214	0.85778
0.761691	0.85778
0.761691	0.857334
0.761691	0.856888
0.761241	0.856888
0.760791	0.856888
0.760342	0.856888
0.760342	0.856442
0.759892	0.856442
0.759892	0.855996
0.759892	0.855551
0.759442	0.855551
0.758993	0.855551
0.758993	0.855105
0.758543	0.855105
0.758094	0.855105
0.758094	0.854659
0.757644	0.854659
0.757194	0.854659
0.756745	0.854659
0.756295	0.854659
0.755845	0.854659
0.755396	0.854659
0.754946	0.854659
0.754496	0.854659
0.754496	0.854213
0.754047	0.854213
0.754047	0.853767
0.753597	0.853767
0.753147	0.853767
0.752698	0.853767
0.752248	0.853767
0.752248	0.853321
0.752248	0.852876
0.752248	0.85243
0.752248	0.851984
0.752248	0.851538
0.752248	0.851092
0.751799	0.851092
0.751349	0.851092
0.751349	0.850646
0.750899	0.850646
0.750899	0.850201
0.75045	0.850201
0.75	0.850201
0.74955	0.850201
0.749101	0.850201
0.748651	0.850201
0.748201	0.850201
0.747752	0.850201
0.747302	0.850201
0.746853	0.850201
0.746403	0.850201
0.745953	0.850201
0.745504	0.850201
0.745504	0.849755
0.745054	0.849755
0.744604	0.849755
0.744155	0.849755
0.743705	0.849755
0.743255	0.849755
0.742806	0.849755
0.742356	0.849755
0.741906	0.849755
0.741906	0.849309
0.741906	0.848863
0.741906	0.848417
0.741906	0.847971
0.741457	0.847971
0.741007	0.847971
0.740558	0.847971
0.740558	0.847526
0.740558	0.84708
0.740108	0.84708
0.739658	0.84708
0.739209	0.84708
0.738759	0.84708
0.738759	0.846634
0.738309	0.846634
0.73786	0.846634
0.73786	0.846188
0.73741	0.846188
0.73696	0.846188
0.736511	0.846188
0.736511	0.845742
0.736061	0.845742
0.736061	0.845296
0.735612	0.845296
0.735612	0.844851
0.735162	0.844851
0.734712	0.844851
0.734712	0.844405
0.734263	0.844405
0.733813	0.844405
0.733363	0.844405
0.732914	0.844405
0.732464	0.844405
0.732014	0.844405
0.731565	0.844405
0.731115	0.844405
0.730665	0.844405
0.730216	0.844405
0.729766	0.844405
0.729317	0.844405
0.728867	0.844405
0.728417	0.844405
0.727968	0.844405
0.727518	0.844405
0.727068	0.844405
0.726619	0.844405
0.726619	0.843959
0.726169	0.843959
0.726169	0.843513
0.726169	0.843067
0.725719	0.843067
0.72527	0.843067
0.72482	0.843067
0.724371	0.843067
0.723921	0.843067
0.723471	0.843067
0.723022	0.843067
0.722572	0.843067
0.722122	0.843067
0.722122	0.842621
0.721673	0.842621
0.721673	0.842176
0.721223	0.842176
0.720773	0.842176
0.720324	0.842176
0.720324	0.84173
0.719874	0.84173
0.719874	0.841284
0.719874	0.840838
0.719874	0.840392
0.719424	0.840392
0.719424	0.839947
0.719424	0.839501
0.718975	0.839501
0.718975	0.839055
0.718525	0.839055
0.718076	0.839055
0.717626	0.839055
0.717626	0.838609
0.717176	0.838609
0.716727	0.838609
0.716727	0.838163
0.716727	0.837717
0.716277	0.837717
0.716277	0.837272
0.715827	0.837272
0.715827	0.836826
0.715827	0.83638
0.715378	0.83638
0.715378	0.835934
0.714928	0.835934
0.714928	0.835488
0.714478	0.835488
0.714478	0.835042
0.714478	0.834597
0.714478	0.834151
0.714029	0.834151
0.714029	0.833705
0.714029	0.833259
0.713579	0.833259
0.713129	0.833259
0.713129	0.832813
0.713129	0.832367
0.71268	0.832367
0.71268	0.831922
0.71223	0.831922
0.711781	0.831922
0.711781	0.831476
0.711331	0.831476
0.710881	0.831476
0.710432	0.831476
0.710432	0.83103
0.709982	0.83103
0.709982	0.830584
0.709532	0.830584
0.709532	0.830138
0.709083	0.830138
0.708633	0.830138
0.708183	0.830138
0.708183	0.829692
0.707734	0.829692
0.707734	0.829247
0.707734	0.828801
0.707284	0.828801
0.706835	0.828801
0.706835	0.828355
0.706835	0.827909
0.706835	0.827463
0.706835	0.827017
0.706835	0.826572
0.706385	0.826572
0.706385	0.826126
0.706385	0.82568
0.706385	0.825234
0.706385	0.824788
0.705935	0.824788
0.705935	0.824342
0.705935	0.823897
0.705935	0.823451
0.705935	0.823005
0.705935	0.822559
0.705486	0.822559
0.705486	0.822113
0.705486	0.821667
0.705036	0.821667
0.704586	0.821667
0.704137	0.821667
0.704137	0.821222
0.703687	0.821222
0.703687	0.820776
0.703687	0.82033
0.703687	0.819884
0.703237	0.819884
0.703237	0.819438
0.703237	0.818992
0.703237	0.818547
0.702788	0.818547
0.702788	0.818101
0.702788	0.817655
0.702338	0.817655
0.702338	0.817209
0.702338	0.816763
0.702338	0.816317
0.702338	0.815872
0.702338	0.815426
0.701888	0.815426
0.701439	0.815426
0.700989	0.815426
0.70054	0.815426
0.70009	0.815426
0.70009	0.81498
0.70009	0.814534
0.70009	0.814088
0.70009	0.813642
0.70009	0.813197
0.70009	0.812751
0.70009	0.812305
0.70009	0.811859
0.70009	0.811413
0.70009	0.810967
0.69964	0.810967
0.699191	0.810967
0.698741	0.810967
0.698741	0.810522
0.698741	0.810076
0.698741	0.80963
0.698741	0.809184
0.698291	0.809184
0.698291	0.808738
0.698291	0.808292
0.698291	0.807847
0.697842	0.807847
0.697392	0.807847
0.697392	0.807401
0.697392	0.806955
0.697392	0.806509
0.697392	0.806063
0.696942	0.806063
0.696942	0.805617
0.696942	0.805172
0.696942	0.804726
0.696493	0.804726
0.696493	0.80428
0.696043	0.80428
0.696043	0.803834
0.696043	0.803388
0.696043	0.802942
0.695594	0.802942
0.695144	0.802942
0.694694	0.802942
0.694694	0.802497
0.694694	0.802051
0.694694	0.801605
0.694245	0.801605
0.693795	0.801605
0.693345	0.801605
0.693345	0.801159
0.692896	0.801159
0.692896	0.800713
0.692446	0.800713
0.691996	0.800713
0.691996	0.800267
0.691996	0.799822
0.691547	0.799822
0.691547	0.799376
0.691547	0.79893
0.691097	0.79893
0.691097	0.798484
0.691097	0.798038
0.690647	0.798038
0.690198	0.798038
0.690198	0.797593
0.689748	0.797593
0.689748	0.797147
0.689299	0.797147
0.689299	0.796701
0.688849	0.796701
0.688849	0.796255
0.688399	0.796255
0.688399	0.795809
0.68795	0.795809
0.6875	0.795809
0.68705	0.795809
0.68705	0.795363
0.686601	0.795363
0.686601	0.794918
0.686151	0.794918
0.686151	0.794472
0.686151	0.794026
0.686151	0.79358
0.685701	0.79358
0.685701	0.793134
0.685252	0.793134
0.684802	0.793134
0.684353	0.793134
0.684353	0.792688
0.683903	0.792688
0.683453	0.792688
0.683004	0.792688
0.682554	0.792688
0.682554	0.792243
0.682554	0.791797
0.682104	0.791797
0.681655	0.791797
0.681655	0.791351
0.681655	0.790905
0.681205	0.790905
0.680755	0.790905
0.680306	0.790905
0.680306	0.790459
0.679856	0.790459
0.679406	0.790459
0.679406	0.790013
0.679406	0.789568
0.678957	0.789568
0.678957	0.789122
0.678957	0.788676
0.678957	0.78823
0.678507	0.78823
0.678058	0.78823
0.678058	0.787784
0.677608	0.787784
0.677608	0.787338
0.677608	0.786893
0.677158	0.786893
0.677158	0.786447
0.677158	0.786001
0.677158	0.785555
0.676709	0.785555
0.676709	0.785109
0.676259	0.785109
0.675809	0.785109
0.67536	0.785109
0.67536	0.784663
0.67491	0.784663
0.67446	0.784663
0.67446	0.784218
0.674011	0.784218
0.673561	0.784218
0.673112	0.784218
0.673112	0.783772
0.673112	0.783326
0.672662	0.783326
0.672662	0.78288
0.672212	0.78288
0.672212	0.782434
0.671763	0.782434
0.671313	0.782434
0.670863	0.782434
0.670863	0.781988
0.670863	0.781543
0.670414	0.781543
0.669964	0.781543
0.669514	0.781543
0.669065	0.781543
0.668615	0.781543
0.668165	0.781543
0.667716	0.781543
0.667266	0.781543
0.667266	0.781097
0.667266	0.780651
0.666817	0.780651
0.666817	0.780205
0.666367	0.780205
0.665917	0.780205
0.665468	0.780205
0.665468	0.779759
0.665018	0.779759
0.664568	0.779759
0.664119	0.779759
0.663669	0.779759
0.663219	0.779759
0.663219	0.779313
0.66277	0.779313
0.66232	0.779313
0.661871	0.779313
0.661871	0.778868
0.661421	0.778868
0.661421	0.778422
0.660971	0.778422
0.660522	0.778422
0.660072	0.778422
0.659622	0.778422
0.659173	0.778422
0.658723	0.778422
0.658273	0.778422
0.657824	0.778422
0.657374	0.778422
0.656924	0.778422
0.656475	0.778422
0.656025	0.778422
0.656025	0.777976
0.656025	0.77753
0.656025	0.777084
0.656025	0.776638
0.655576	0.776638
0.655126	0.776638
0.654676	0.776638
0.654227	0.776638
0.654227	0.776193
0.653777	0.776193
0.653777	0.775747
0.653777	0.775301
0.653327	0.775301
0.653327	0.774855
0.652878	0.774855
0.652428	0.774855
0.651978	0.774855
0.651978	0.774409
0.651529	0.774409
0.651079	0.774409
0.650629	0.774409
0.650629	0.773963
0.65018	0.773963
0.64973	0.773963
0.649281	0.773963
0.648831	0.773963
0.648381	0.773963
0.647932	0.773963
0.647482	0.773963
0.647032	0.773963
0.647032	0.773518
0.646583	0.773518
0.646133	0.773518
0.646133	0.773072
0.646133	0.772626
0.646133	0.77218
0.645683	0.77218
0.645683	0.771734
0.645234	0.771734
0.645234	0.771288
0.645234	0.770843
0.644784	0.770843
0.644335	0.770843
0.644335	0.770397
0.643885	0.770397
0.643435	0.770397
0.642986	0.770397
0.642986	0.769951
0.642536	0.769951
0.642086	0.769951
0.641637	0.769951
0.641187	0.769951
0.640737	0.769951
0.640288	0.769951
0.640288	0.769505
0.640288	0.769059
0.640288	0.768613
0.639838	0.768613
0.639388	0.768613
0.638939	0.768613
0.638939	0.768168
0.638489	0.768168
0.63804	0.768168
0.63759	0.768168
0.63714	0.768168
0.63714	0.767722
0.636691	0.767722
0.636241	0.767722
0.635791	0.767722
0.635791	0.767276
0.635342	0.767276
0.634892	0.767276
0.634442	0.767276
0.633993	0.767276
0.633543	0.767276
0.633543	0.76683
0.633094	0.76683
0.632644	0.76683
0.632194	0.76683
0.631745	0.76683
0.631295	0.76683
0.631295	0.766384
0.630845	0.766384
0.630396	0.766384
0.630396	0.765938
0.630396	0.765493
0.629946	0.765493
0.629946	0.765047
0.629946	0.764601
0.629496	0.764601
0.629047	0.764601
0.629047	0.764155
0.628597	0.764155
0.628147	0.764155
0.627698	0.764155
0.627698	0.763709
0.627698	0.763263
0.627698	0.762818
0.627248	0.762818
0.626799	0.762818
0.626349	0.762818
0.625899	0.762818
0.62545	0.762818
0.62545	0.762372
0.625	0.762372
0.62455	0.762372
0.62455	0.761926
0.624101	0.761926
0.623651	0.761926
0.623201	0.761926
0.623201	0.76148
0.622752	0.76148
0.622302	0.76148
0.622302	0.761034
0.621853	0.761034
0.621403	0.761034
0.620953	0.761034
0.620504	0.761034
0.620054	0.761034
0.620054	0.760588
0.620054	0.760143
0.619604	0.760143
0.619604	0.759697
0.619604	0.759251
0.619604	0.758805
0.619604	0.758359
0.619604	0.757914
0.619155	0.757914
0.619155	0.757468
0.619155	0.757022
0.618705	0.757022
0.618705	0.756576
0.618255	0.756576
0.618255	0.75613
0.617806	0.75613
0.617806	0.755684
0.617806	0.755239
0.617356	0.755239
0.617356	0.754793
0.617356	0.754347
0.616906	0.754347
0.616906	0.753901
0.616457	0.753901
0.616457	0.753455
0.616457	0.753009
0.616457	0.752564
0.616007	0.752564
0.615558	0.752564
0.615558	0.752118
0.615108	0.752118
0.614658	0.752118
0.614658	0.751672
0.614658	0.751226
0.614658	0.75078
0.614209	0.75078
0.614209	0.750334
0.614209	0.749889
0.614209	0.749443
0.613759	0.749443
0.613309	0.749443
0.613309	0.748997
0.61286	0.748997
0.61286	0.748551
0.61241	0.748551
0.61241	0.748105
0.61196	0.748105
0.611511	0.748105
0.611061	0.748105
0.610612	0.748105
0.610162	0.748105
0.610162	0.747659
0.609712	0.747659
0.609263	0.747659
0.609263	0.747214
0.609263	0.746768
0.608813	0.746768
0.608363	0.746768
0.608363	0.746322
0.607914	0.746322
0.607914	0.745876
0.607464	0.745876
0.607014	0.745876
0.606565	0.745876
0.606115	0.745876
0.605665	0.745876
0.605216	0.745876
0.604766	0.745876
0.604766	0.74543
0.604766	0.744984
0.604317	0.744984
0.603867	0.744984
0.603417	0.744984
0.603417	0.744539
0.603417	0.744093
0.603417	0.743647
0.602968	0.743647
0.602518	0.743647
0.602068	0.743647
0.602068	0.743201
0.602068	0.742755
0.601619	0.742755
0.601169	0.742755
0.601169	0.742309
0.601169	0.741864
0.601169	0.741418
0.601169	0.740972
0.600719	0.740972
0.600719	0.740526
0.600719	0.74008
0.600719	0.739634
0.600719	0.739189
0.60027	0.739189
0.59982	0.739189
0.59982	0.738743
0.59982	0.738297
0.59982	0.737851
0.599371	0.737851
0.599371	0.737405
0.599371	0.736959
0.599371	0.736514
0.599371	0.736068
0.599371	0.735622
0.599371	0.735176
0.598921	0.735176
0.598921	0.73473
0.598921	0.734284
0.598471	0.734284
0.598471	0.733839
0.598471	0.733393
0.598022	0.733393
0.598022	0.732947
0.597572	0.732947
0.597122	0.732947
0.597122	0.732501
0.596673	0.732501
0.596223	0.732501
0.595773	0.732501
0.595324	0.732501
0.595324	0.732055
0.595324	0.731609
0.595324	0.731164
0.594874	0.731164
0.594874	0.730718
0.594424	0.730718
0.593975	0.730718
0.593975	0.730272
0.593975	0.729826
0.593975	0.72938
0.593525	0.72938
0.593076	0.72938
0.593076	0.728934
0.592626	0.728934
0.592626	0.728489
0.592626	0.728043
0.592626	0.727597
0.592626	0.727151
0.592176	0.727151
0.592176	0.726705
0.591727	0.726705
0.591727	0.726259
0.591277	0.726259
0.590827	0.726259
0.590378	0.726259
0.590378	0.725814
0.589928	0.725814
0.589478	0.725814
0.589478	0.725368
0.589029	0.725368
0.589029	0.724922
0.589029	0.724476
0.589029	0.72403
0.588579	0.72403
0.588579	0.723584
0.588579	0.723139
0.588579	0.722693
0.588129	0.722693
0.58768	0.722693
0.58768	0.722247
0.58768	0.721801
0.58723	0.721801
0.58723	0.721355
0.586781	0.721355
0.586781	0.720909
0.586781	0.720464
0.586781	0.720018
0.586331	0.720018
0.586331	0.719572
0.586331	0.719126
0.586331	0.71868
0.586331	0.718235
0.586331	0.717789
0.585881	0.717789
0.585881	0.717343
0.585432	0.717343
0.584982	0.717343
0.584532	0.717343
0.584083	0.717343
0.584083	0.716897
0.583633	0.716897
0.583633	0.716451
0.583183	0.716451
0.582734	0.716451
0.582284	0.716451
0.581835	0.716451
0.581385	0.716451
0.581385	0.716005
0.581385	0.71556
0.581385	0.715114
0.581385	0.714668
0.581385	0.714222
0.581385	0.713776
0.580935	0.713776
0.580935	0.71333
0.580486	0.71333
0.580486	0.712885
0.580036	0.712885
0.579586	0.712885
0.579586	0.712439
0.579586	0.711993
0.579586	0.711547
0.579586	0.711101
0.579586	0.710655
0.579586	0.71021
0.579586	0.709764
0.579586	0.709318
0.579137	0.709318
0.578687	0.709318
0.578687	0.708872
0.578687	0.708426
0.578687	0.70798
0.578687	0.707535
0.578237	0.707535
0.578237	0.707089
0.578237	0.706643
0.578237	0.706197
0.578237	0.705751
0.578237	0.705305
0.578237	0.70486
0.578237	0.704414
0.578237	0.703968
0.578237	0.703522
0.578237	0.703076
0.577788	0.703076
0.577788	0.70263
0.577338	0.70263
0.576888	0.70263
0.576888	0.702185
0.576439	0.702185
0.576439	0.701739
0.576439	0.701293
0.575989	0.701293
0.575989	0.700847
0.575989	0.700401
0.57554	0.700401
0.57554	0.699955
0.57554	0.69951
0.57554	0.699064
0.57554	0.698618
0.57554	0.698172
0.57509	0.698172
0.57509	0.697726
0.57464	0.697726
0.57464	0.69728
0.57464	0.696835
0.574191	0.696835
0.574191	0.696389
0.573741	0.696389
0.573741	0.695943
0.573291	0.695943
0.572842	0.695943
0.572842	0.695497
0.572842	0.695051
0.572842	0.694605
0.572842	0.69416
0.572842	0.693714
0.572392	0.693714
0.571942	0.693714
0.571942	0.693268
0.571942	0.692822
0.571942	0.692376
0.571942	0.69193
0.571942	0.691485
0.571493	0.691485
0.571493	0.691039
0.571493	0.690593
0.571043	0.690593
0.571043	0.690147
0.571043	0.689701
0.571043	0.689255
0.571043	0.68881
0.570594	0.68881
0.570594	0.688364
0.570594	0.687918
0.570144	0.687918
0.569694	0.687918
0.569245	0.687918
0.569245	0.687472
0.569245	0.687026
0.569245	0.68658
0.569245	0.686135
0.569245	0.685689
0.568795	0.685689
0.568795	0.685243
0.568795	0.684797
0.568345	0.684797
0.568345	0.684351
0.568345	0.683905
0.567896	0.683905
0.567446	0.683905
0.567446	0.68346
0.567446	0.683014
0.567446	0.682568
0.567446	0.682122
0.567446	0.681676
0.566996	0.681676
0.566547	0.681676
0.566547	0.68123
0.566097	0.68123
0.566097	0.680785
0.566097	0.680339
0.566097	0.679893
0.565647	0.679893
0.565198	0.679893
0.564748	0.679893
0.564748	0.679447
0.564748	0.679001
0.564748	0.678556
0.564748	0.67811
0.564299	0.67811
0.564299	0.677664
0.563849	0.677664
0.563399	0.677664
0.56295	0.677664
0.5625	0.677664
0.56205	0.677664
0.56205	0.677218
0.56205	0.676772
0.56205	0.676326
0.561601	0.676326
0.561151	0.676326
0.560701	0.676326
0.560252	0.676326
0.560252	0.675881
0.559802	0.675881
0.559802	0.675435
0.559802	0.674989
0.559353	0.674989
0.558903	0.674989
0.558453	0.674989
0.558004	0.674989
0.557554	0.674989
0.557554	0.674543
0.557554	0.674097
0.557554	0.673651
0.557554	0.673206
0.557554	0.67276
0.557104	0.67276
0.557104	0.672314
0.556655	0.672314
0.556655	0.671868
0.556205	0.671868
0.556205	0.671422
0.556205	0.670976
0.556205	0.670531
0.556205	0.670085
0.555755	0.670085
0.555306	0.670085
0.555306	0.669639
0.555306	0.669193
0.555306	0.668747
0.555306	0.668301
0.554856	0.668301
0.554406	0.668301
0.554406	0.667856
0.553957	0.667856
0.553507	0.667856
0.553058	0.667856
0.552608	0.667856
0.552158	0.667856
0.552158	0.66741
0.552158	0.666964
0.552158	0.666518
0.551709	0.666518
0.551709	0.666072
0.551709	0.665626
0.551709	0.665181
0.551709	0.664735
0.551709	0.664289
0.551709	0.663843
0.551709	0.663397
0.551709	0.662951
0.551709	0.662506
0.551709	0.66206
0.551259	0.66206
0.551259	0.661614
0.551259	0.661168
0.550809	0.661168
0.55036	0.661168
0.55036	0.660722
0.55036	0.660276
0.55036	0.659831
0.54991	0.659831
0.54946	0.659831
0.549011	0.659831
0.549011	0.659385
0.548561	0.659385
0.548561	0.658939
0.548561	0.658493
0.548561	0.658047
0.548112	0.658047
0.547662	0.658047
0.547212	0.658047
0.547212	0.657601
0.547212	0.657156
0.546763	0.657156
0.546763	0.65671
0.546313	0.65671
0.546313	0.656264
0.545863	0.656264
0.545863	0.655818
0.545414	0.655818
0.545414	0.655372
0.544964	0.655372
0.544964	0.654926
0.544514	0.654926
0.544514	0.654481
0.544065	0.654481
0.543615	0.654481
0.543615	0.654035
0.543615	0.653589
0.543615	0.653143
0.543165	0.653143
0.542716	0.653143
0.542716	0.652697
0.542266	0.652697
0.542266	0.652251
0.542266	0.651806
0.541817	0.651806
0.541367	0.651806
0.540917	0.651806
0.540917	0.65136
0.540917	0.650914
0.540917	0.650468
0.540917	0.650022
0.540917	0.649576
0.540468	0.649576
0.540468	0.649131
0.540018	0.649131
0.539568	0.649131
0.539568	0.648685
0.539568	0.648239
0.539119	0.648239
0.538669	0.648239
0.538669	0.647793
0.538219	0.647793
0.53777	0.647793
0.53732	0.647793
0.536871	0.647793
0.536421	0.647793
0.536421	0.647347
0.536421	0.646901
0.536421	0.646456
0.535971	0.646456
0.535522	0.646456
0.535522	0.64601
0.535522	0.645564
0.535072	0.645564
0.535072	0.645118
0.534622	0.645118
0.534622	0.644672
0.534622	0.644226
0.534622	0.643781
0.534173	0.643781
0.533723	0.643781
0.533273	0.643781
0.533273	0.643335
0.533273	0.642889
0.532824	0.642889
0.532374	0.642889
0.531924	0.642889
0.531475	0.642889
0.531475	0.642443
0.531025	0.642443
0.531025	0.641997
0.531025	0.641551
0.530576	0.641551
0.530126	0.641551
0.529676	0.641551
0.529227	0.641551
0.529227	0.641106
0.528777	0.641106
0.528777	0.64066
0.528327	0.64066
0.527878	0.64066
0.527428	0.64066
0.527428	0.640214
0.526978	0.640214
0.526529	0.640214
0.526079	0.640214
0.526079	0.639768
0.525629	0.639768
0.525629	0.639322
0.525629	0.638877
0.52518	0.638877
0.52473	0.638877
0.524281	0.638877
0.524281	0.638431
0.523831	0.638431
0.523381	0.638431
0.522932	0.638431
0.522482	0.638431
0.522482	0.637985
0.522482	0.637539
0.522482	0.637093
0.522482	0.636647
0.522482	0.636202
0.522032	0.636202
0.521583	0.636202
0.521583	0.635756
0.521133	0.635756
0.521133	0.63531
0.521133	0.634864
0.520683	0.634864
0.520234	0.634864
0.519784	0.634864
0.519784	0.634418
0.519784	0.633972
0.519335	0.633972
0.518885	0.633972
0.518435	0.633972
0.517986	0.633972
0.517536	0.633972
0.517086	0.633972
0.517086	0.633527
0.517086	0.633081
0.516637	0.633081
0.516637	0.632635
0.516187	0.632635
0.515737	0.632635
0.515288	0.632635
0.515288	0.632189
0.514838	0.632189
0.514838	0.631743
0.514388	0.631743
0.513939	0.631743
0.513489	0.631743
0.51304	0.631743
0.51259	0.631743
0.51214	0.631743
0.511691	0.631743
0.511241	0.631743
0.511241	0.631297
0.511241	0.630852
0.510791	0.630852
0.510342	0.630852
0.509892	0.630852
0.509442	0.630852
0.508993	0.630852
0.508993	0.630406
0.508993	0.62996
0.508543	0.62996
0.508543	0.629514
0.508094	0.629514
0.507644	0.629514
0.507644	0.629068
0.507644	0.628622
0.507194	0.628622
0.506745	0.628622
0.506745	0.628177
0.506745	0.627731
0.506745	0.627285
0.506745	0.626839
0.506295	0.626839
0.505845	0.626839
0.505845	0.626393
0.505396	0.626393
0.505396	0.625947
0.504946	0.625947
0.504946	0.625502
0.504496	0.625502
0.504047	0.625502
0.503597	0.625502
0.503147	0.625502
0.503147	0.625056
0.502698	0.625056
0.502248	0.625056
0.501799	0.625056
0.501799	0.62461
0.501349	0.62461
0.500899	0.62461
0.50045	0.62461
0.50045	0.624164
0.5	0.624164
0.49955	0.624164
0.49955	0.623718
0.49955	0.623272
0.499101	0.623272
0.498651	0.623272
0.498201	0.623272
0.498201	0.622827
0.498201	0.622381
0.498201	0.621935
0.497752	0.621935
0.497302	0.621935
0.496853	0.621935
0.496403	0.621935
0.496403	0.621489
0.495953	0.621489
0.495504	0.621489
0.495054	0.621489
0.494604	0.621489
0.494155	0.621489
0.493705	0.621489
0.493705	0.621043
0.493255	0.621043
0.493255	0.620597
0.492806	0.620597
0.492806	0.620152
0.492356	0.620152
0.492356	0.619706
0.492356	0.61926
0.492356	0.618814
0.491906	0.618814
0.491906	0.618368
0.491457	0.618368
0.491007	0.618368
0.490558	0.618368
0.490108	0.618368
0.489658	0.618368
0.489209	0.618368
0.488759	0.618368
0.488309	0.618368
0.488309	0.617922
0.48786	0.617922
0.48741	0.617922
0.48741	0.617477
0.48696	0.617477
[truncated: 2,468 more rows]

## Sheet: Log_HID2
1	1
0.99955	1
0.9991	1
0.998649	1
0.998199	1
0.997749	1
0.997299	1
0.996848	1
0.996398	1
0.995948	1
0.995498	1
0.995047	1
0.994597	1
0.994147	1
0.993697	1
0.993246	1
0.993246	0.999554
0.992796	0.999554
0.992346	0.999554
0.991896	0.999554
0.991445	0.999554
0.991445	0.999108
0.990995	0.999108
0.990545	0.999108
0.990095	0.999108
0.989644	0.999108
0.989194	0.999108
0.988744	0.999108
0.988294	0.999108
0.987843	0.999108
0.987843	0.998663
0.987393	0.998663
0.986943	0.998663
0.986493	0.998663
0.986042	0.998663
0.985592	0.998663
0.985142	0.998663
0.984692	0.998663
0.984241	0.998663
0.983791	0.998663
0.983341	0.998663
0.982891	0.998663
0.98244	0.998663
0.98199	0.998663
0.98154	0.998663
0.98109	0.998663
0.980639	0.998663
0.980189	0.998663
0.979739	0.998663
0.979289	0.998663
0.979289	0.998217
0.978838	0.998217
0.978388	0.998217
0.977938	0.998217
0.977488	0.998217
0.977488	0.997771
0.977037	0.997771
0.977037	0.997325
0.977037	0.996879
0.976587	0.996879
0.976137	0.996879
0.975687	0.996879
0.975236	0.996879
0.974786	0.996879
0.974786	0.996433
0.974336	0.996433
0.973886	0.996433
0.973886	0.995988
0.973886	0.995542
0.973886	0.995096
0.973435	0.995096
0.972985	0.995096
0.972985	0.99465
0.972535	0.99465
0.972535	0.994204
0.972085	0.994204
0.971634	0.994204
0.971634	0.993758
0.971184	0.993758
0.970734	0.993758
0.970734	0.993313
0.970284	0.993313
0.969833	0.993313
0.969383	0.993313
0.968933	0.993313
0.968933	0.992867
0.968483	0.992867
0.968483	0.992421
0.968483	0.991975
0.968032	0.991975
0.968032	0.991529
0.968032	0.991083
0.968032	0.990638
0.968032	0.990192
0.967582	0.990192
0.967582	0.989746
0.967582	0.9893
0.967132	0.9893
0.966682	0.9893
0.966231	0.9893
0.965781	0.9893
0.965331	0.9893
0.964881	0.9893
0.964881	0.988854
0.964881	0.988408
0.96443	0.988408
0.96398	0.988408
0.96398	0.987963
0.96353	0.987963
0.96308	0.987963
0.96308	0.987517
0.962629	0.987517
0.962629	0.987071
0.962179	0.987071
0.961729	0.987071
0.961279	0.987071
0.961279	0.986625
0.960828	0.986625
0.960378	0.986625
0.959928	0.986625
0.959478	0.986625
0.959027	0.986625
0.958577	0.986625
0.958127	0.986625
0.957677	0.986625
0.957226	0.986625
0.956776	0.986625
0.956776	0.986179
0.956326	0.986179
0.955876	0.986179
0.955876	0.985733
0.955425	0.985733
0.954975	0.985733
0.954525	0.985733
0.954075	0.985733
0.953624	0.985733
0.953174	0.985733
0.952724	0.985733
0.952274	0.985733
0.951824	0.985733
0.951373	0.985733
0.950923	0.985733
0.950473	0.985733
0.950473	0.985288
0.950023	0.985288
0.949572	0.985288
0.949572	0.984842
0.949122	0.984842
0.948672	0.984842
0.948222	0.984842
0.947771	0.984842
0.947321	0.984842
0.946871	0.984842
0.946421	0.984842
0.94597	0.984842
0.94552	0.984842
0.94507	0.984842
0.94462	0.984842
0.94462	0.984396
0.94462	0.98395
0.94462	0.983504
0.944169	0.983504
0.943719	0.983504
0.943269	0.983504
0.942819	0.983504
0.942819	0.983058
0.942819	0.982613
0.942368	0.982613
0.942368	0.982167
0.941918	0.982167
0.941918	0.981721
0.941468	0.981721
0.941018	0.981721
0.940567	0.981721
0.940117	0.981721
0.939667	0.981721
0.939217	0.981721
0.938766	0.981721
0.938316	0.981721
0.938316	0.981275
0.937866	0.981275
0.937416	0.981275
0.937416	0.980829
0.936965	0.980829
0.936965	0.980383
0.936965	0.979938
0.936515	0.979938
0.936065	0.979938
0.936065	0.979492
0.935615	0.979492
0.935164	0.979492
0.934714	0.979492
0.934264	0.979492
0.934264	0.979046
0.933814	0.979046
0.933363	0.979046
0.933363	0.9786
0.932913	0.9786
0.932463	0.9786
0.932013	0.9786
0.931562	0.9786
0.931112	0.9786
0.930662	0.9786
0.930212	0.9786
0.929761	0.9786
0.929761	0.978154
0.929311	0.978154
0.928861	0.978154
0.928411	0.978154
0.92796	0.978154
0.92796	0.977708
0.92796	0.977263
0.92751	0.977263
0.92751	0.976817
0.92706	0.976817
0.92706	0.976371
0.92706	0.975925
0.92661	0.975925
0.92661	0.975479
0.926159	0.975479
0.926159	0.975033
0.925709	0.975033
0.925709	0.974588
0.925259	0.974588
0.924809	0.974588
0.924358	0.974588
0.923908	0.974588
0.923908	0.974142
0.923458	0.974142
0.923008	0.974142
0.923008	0.973696
0.922557	0.973696
0.922557	0.97325
0.922107	0.97325
0.922107	0.972804
0.921657	0.972804
0.921207	0.972804
0.921207	0.972358
0.920756	0.972358
0.920306	0.972358
0.920306	0.971913
0.919856	0.971913
0.919406	0.971913
0.919406	0.971467
0.918955	0.971467
0.918955	0.971021
0.918505	0.971021
0.918055	0.971021
0.918055	0.970575
0.917605	0.970575
0.917154	0.970575
0.917154	0.970129
0.916704	0.970129
0.916254	0.970129
0.915804	0.970129
0.915353	0.970129
0.914903	0.970129
0.914453	0.970129
0.914453	0.969683
0.914003	0.969683
0.913552	0.969683
0.913102	0.969683
0.912652	0.969683
0.912202	0.969683
0.911751	0.969683
0.911301	0.969683
0.910851	0.969683
0.910401	0.969683
0.910401	0.969238
0.90995	0.969238
0.9095	0.969238
0.9095	0.968792
0.90905	0.968792
0.90905	0.968346
0.90905	0.9679
0.9086	0.9679
0.9086	0.967454
0.908149	0.967454
0.907699	0.967454
0.907249	0.967454
0.906799	0.967454
0.906348	0.967454
0.905898	0.967454
0.905448	0.967454
0.904998	0.967454
0.904548	0.967454
0.904097	0.967454
0.903647	0.967454
0.903197	0.967454
0.902747	0.967454
0.902296	0.967454
0.901846	0.967454
0.901396	0.967454
0.900946	0.967454
0.900495	0.967454
0.900045	0.967454
0.899595	0.967454
0.899595	0.967008
0.899595	0.966563
0.899145	0.966563
0.898694	0.966563
0.898244	0.966563
0.897794	0.966563
0.897344	0.966563
0.896893	0.966563
0.896443	0.966563
0.895993	0.966563
0.895543	0.966563
0.895092	0.966563
0.894642	0.966563
0.894192	0.966563
0.894192	0.966117
0.893742	0.966117
0.893291	0.966117
0.892841	0.966117
0.892391	0.966117
0.891941	0.966117
0.89149	0.966117
0.89149	0.965671
0.89104	0.965671
0.89059	0.965671
0.89014	0.965671
0.889689	0.965671
0.889239	0.965671
0.888789	0.965671
0.888339	0.965671
0.888339	0.965225
0.887888	0.965225
0.887438	0.965225
0.886988	0.965225
0.886538	0.965225
0.886087	0.965225
0.885637	0.965225
0.885637	0.964779
0.885187	0.964779
0.885187	0.964333
0.884737	0.964333
0.884737	0.963888
0.884286	0.963888
0.883836	0.963888
0.883836	0.963442
0.883836	0.962996
0.883836	0.96255
0.883386	0.96255
0.883386	0.962104
0.882936	0.962104
0.882485	0.962104
0.882485	0.961658
0.882035	0.961658
0.882035	0.961213
0.881585	0.961213
0.881585	0.960767
0.881135	0.960767
0.880684	0.960767
0.880684	0.960321
0.880234	0.960321
0.879784	0.960321
0.879334	0.960321
0.879334	0.959875
0.878883	0.959875
0.878433	0.959875
0.878433	0.959429
0.878433	0.958984
0.878433	0.958538
0.877983	0.958538
0.877533	0.958538
0.877082	0.958538
0.877082	0.958092
0.876632	0.958092
0.876632	0.957646
0.876632	0.9572
0.876632	0.956754
0.876632	0.956309
0.876182	0.956309
0.875732	0.956309
0.875281	0.956309
0.875281	0.955863
0.874831	0.955863
0.874831	0.955417
0.874831	0.954971
0.874831	0.954525
0.874831	0.954079
0.874831	0.953634
0.874381	0.953634
0.874381	0.953188
0.874381	0.952742
0.874381	0.952296
0.874381	0.95185
0.873931	0.95185
0.873931	0.951404
0.873931	0.950959
0.87348	0.950959
0.87303	0.950959
0.87303	0.950513
0.87258	0.950513
0.87258	0.950067
0.87258	0.949621
0.87213	0.949621
0.871679	0.949621
0.871229	0.949621
0.871229	0.949175
0.871229	0.948729
0.871229	0.948284
0.871229	0.947838
0.870779	0.947838
0.870779	0.947392
0.870329	0.947392
0.869878	0.947392
0.869428	0.947392
0.869428	0.946946
0.869428	0.9465
0.869428	0.946054
0.868978	0.946054
0.868528	0.946054
0.868077	0.946054
0.868077	0.945609
0.867627	0.945609
0.867177	0.945609
0.867177	0.945163
0.867177	0.944717
0.867177	0.944271
0.866727	0.944271
0.866276	0.944271
0.866276	0.943825
0.865826	0.943825
0.865826	0.943379
0.865376	0.943379
0.865376	0.942934
0.864926	0.942934
0.864926	0.942488
0.864926	0.942042
0.864926	0.941596
0.864475	0.941596
0.864475	0.94115
0.864025	0.94115
0.863575	0.94115
0.863125	0.94115
0.862674	0.94115
0.862224	0.94115
0.862224	0.940704
0.862224	0.940259
0.862224	0.939813
0.862224	0.939367
0.862224	0.938921
0.861774	0.938921
0.861774	0.938475
0.861774	0.938029
0.861324	0.938029
0.861324	0.937584
0.861324	0.937138
0.861324	0.936692
0.861324	0.936246
0.861324	0.9358
0.860873	0.9358
0.860423	0.9358
0.859973	0.9358
0.859523	0.9358
0.859072	0.9358
0.858622	0.9358
0.858172	0.9358
0.858172	0.935354
0.858172	0.934909
0.857722	0.934909
0.857271	0.934909
0.857271	0.934463
0.856821	0.934463
0.856821	0.934017
0.856821	0.933571
0.856821	0.933125
0.856821	0.932679
0.856821	0.932234
0.856371	0.932234
0.855921	0.932234
0.855921	0.931788
0.855921	0.931342
0.855471	0.931342
0.85502	0.931342
0.85502	0.930896
0.85457	0.930896
0.85457	0.93045
0.85412	0.93045
0.85412	0.930004
0.85412	0.929559
0.85367	0.929559
0.85367	0.929113
0.85367	0.928667
0.853219	0.928667
0.853219	0.928221
0.853219	0.927775
0.852769	0.927775
0.852769	0.927329
0.852769	0.926884
0.852769	0.926438
0.852319	0.926438
0.852319	0.925992
0.851869	0.925992
0.851869	0.925546
0.851418	0.925546
0.850968	0.925546
0.850518	0.925546
0.850518	0.9251
0.850068	0.9251
0.849617	0.9251
0.849167	0.9251
0.849167	0.924654
0.848717	0.924654
0.848267	0.924654
0.847816	0.924654
0.847816	0.924209
0.847816	0.923763
0.847816	0.923317
0.847816	0.922871
0.847366	0.922871
0.846916	0.922871
0.846916	0.922425
0.846466	0.922425
0.846466	0.921979
0.846466	0.921534
0.846015	0.921534
0.846015	0.921088
0.845565	0.921088
0.845115	0.921088
0.845115	0.920642
0.844665	0.920642
0.844214	0.920642
0.844214	0.920196
0.843764	0.920196
0.843764	0.91975
0.843314	0.91975
0.842864	0.91975
0.842413	0.91975
0.842413	0.919305
0.841963	0.919305
0.841513	0.919305
0.841063	0.919305
0.841063	0.918859
0.841063	0.918413
0.840612	0.918413
0.840162	0.918413
0.839712	0.918413
0.839712	0.917967
0.839262	0.917967
0.838811	0.917967
0.838361	0.917967
0.837911	0.917967
0.837911	0.917521
0.837461	0.917521
0.837461	0.917075
0.83701	0.917075
0.83701	0.91663
0.83656	0.91663
0.83611	0.91663
0.83566	0.91663
0.83566	0.916184
0.83566	0.915738
0.835209	0.915738
0.834759	0.915738
0.834309	0.915738
0.834309	0.915292
0.833859	0.915292
0.833859	0.914846
0.833859	0.9144
0.833408	0.9144
0.832958	0.9144
0.832508	0.9144
0.832058	0.9144
0.832058	0.913955
0.831607	0.913955
0.831157	0.913955
0.830707	0.913955
0.830257	0.913955
0.830257	0.913509
0.830257	0.913063
0.829806	0.913063
0.829356	0.913063
0.828906	0.913063
0.828456	0.913063
0.828005	0.913063
0.827555	0.913063
0.827105	0.913063
0.826655	0.913063
0.826204	0.913063
0.825754	0.913063
0.825304	0.913063
0.824854	0.913063
0.824403	0.913063
0.823953	0.913063
0.823953	0.912617
0.823503	0.912617
0.823053	0.912617
0.822602	0.912617
0.822152	0.912617
0.822152	0.912171
0.822152	0.911725
0.822152	0.91128
0.821702	0.91128
0.821252	0.91128
0.820801	0.91128
0.820351	0.91128
0.819901	0.91128
0.819451	0.91128
0.819451	0.910834
0.819451	0.910388
0.819	0.910388
0.81855	0.910388
0.8181	0.910388
0.81765	0.910388
0.81765	0.909942
0.817199	0.909942
0.816749	0.909942
0.816299	0.909942
0.815849	0.909942
0.815398	0.909942
0.815398	0.909496
0.815398	0.90905
0.814948	0.90905
0.814498	0.90905
0.814498	0.908605
0.814498	0.908159
0.814048	0.908159
0.813597	0.908159
0.813147	0.908159
0.812697	0.908159
0.812247	0.908159
0.812247	0.907713
0.811796	0.907713
0.811796	0.907267
0.811346	0.907267
0.811346	0.906821
0.810896	0.906821
0.810446	0.906821
0.809995	0.906821
0.809995	0.906375
0.809545	0.906375
0.809095	0.906375
0.808645	0.906375
0.808645	0.90593
0.808645	0.905484
0.808195	0.905484
0.808195	0.905038
0.807744	0.905038
0.807744	0.904592
0.807294	0.904592
0.807294	0.904146
0.807294	0.9037
0.807294	0.903255
0.807294	0.902809
0.806844	0.902809
0.806844	0.902363
0.806844	0.901917
0.806394	0.901917
0.806394	0.901471
0.805943	0.901471
0.805943	0.901025
0.805493	0.901025
0.805493	0.90058
0.805043	0.90058
0.804593	0.90058
0.804142	0.90058
0.804142	0.900134
0.804142	0.899688
0.803692	0.899688
0.803242	0.899688
0.803242	0.899242
0.802792	0.899242
0.802341	0.899242
0.801891	0.899242
0.801891	0.898796
0.801441	0.898796
0.800991	0.898796
0.800991	0.89835
0.80054	0.89835
0.80009	0.89835
0.80009	0.897905
0.79964	0.897905
0.79919	0.897905
0.798739	0.897905
0.798739	0.897459
0.798289	0.897459
0.798289	0.897013
0.797839	0.897013
0.797389	0.897013
0.796938	0.897013
0.796938	0.896567
0.796488	0.896567
0.796038	0.896567
0.796038	0.896121
0.796038	0.895675
0.795588	0.895675
0.795588	0.89523
0.795588	0.894784
0.795588	0.894338
0.795588	0.893892
0.795588	0.893446
0.795137	0.893446
0.794687	0.893446
0.794687	0.893
0.794687	0.892555
0.794687	0.892109
0.794687	0.891663
0.794687	0.891217
0.794687	0.890771
0.794687	0.890325
0.794687	0.88988
0.794237	0.88988
0.794237	0.889434
0.794237	0.888988
0.794237	0.888542
0.793787	0.888542
0.793336	0.888542
0.792886	0.888542
0.792436	0.888542
0.792436	0.888096
0.791986	0.888096
0.791535	0.888096
0.791535	0.88765
0.791085	0.88765
0.791085	0.887205
0.790635	0.887205
0.790635	0.886759
0.790635	0.886313
0.790185	0.886313
0.790185	0.885867
0.789734	0.885867
0.789734	0.885421
0.789734	0.884975
0.789284	0.884975
0.789284	0.88453
0.789284	0.884084
0.789284	0.883638
0.789284	0.883192
0.789284	0.882746
0.788834	0.882746
0.788384	0.882746
0.787933	0.882746
0.787933	0.8823
0.787933	0.881855
0.787483	0.881855
0.787033	0.881855
0.786583	0.881855
0.786583	0.881409
0.786583	0.880963
0.786132	0.880963
0.785682	0.880963
0.785682	0.880517
0.785682	0.880071
0.785232	0.880071
0.785232	0.879626
0.785232	0.87918
0.785232	0.878734
0.785232	0.878288
0.785232	0.877842
0.784782	0.877842
0.784331	0.877842
0.783881	0.877842
0.783881	0.877396
0.783431	0.877396
0.782981	0.877396
0.78253	0.877396
0.78253	0.876951
0.78253	0.876505
0.78208	0.876505
0.78208	0.876059
0.78163	0.876059
0.78163	0.875613
0.78118	0.875613
0.78118	0.875167
0.78118	0.874721
0.78118	0.874276
0.780729	0.874276
0.780729	0.87383
0.780279	0.87383
0.780279	0.873384
0.780279	0.872938
0.780279	0.872492
0.780279	0.872046
0.779829	0.872046
0.779829	0.871601
0.779379	0.871601
0.778928	0.871601
0.778928	0.871155
0.778478	0.871155
0.778028	0.871155
0.777578	0.871155
0.777127	0.871155
0.776677	0.871155
0.776677	0.870709
0.776677	0.870263
0.776677	0.869817
0.776227	0.869817
0.775777	0.869817
0.775326	0.869817
0.775326	0.869371
0.775326	0.868926
0.774876	0.868926
0.774426	0.868926
0.774426	0.86848
0.773976	0.86848
0.773525	0.86848
0.773525	0.868034
0.773075	0.868034
0.772625	0.868034
0.772175	0.868034
0.771724	0.868034
0.771274	0.868034
0.771274	0.867588
0.771274	0.867142
0.771274	0.866696
0.770824	0.866696
0.770824	0.866251
0.770374	0.866251
0.770374	0.865805
0.770374	0.865359
0.770374	0.864913
0.770374	0.864467
0.769923	0.864467
0.769473	0.864467
0.769473	0.864021
0.769473	0.863576
0.769023	0.863576
0.769023	0.86313
0.769023	0.862684
0.769023	0.862238
0.769023	0.861792
0.769023	0.861346
0.768573	0.861346
0.768122	0.861346
0.768122	0.860901
0.767672	0.860901
0.767222	0.860901
0.766772	0.860901
0.766321	0.860901
0.766321	0.860455
0.765871	0.860455
0.765421	0.860455
0.765421	0.860009
0.764971	0.860009
0.764971	0.859563
0.764971	0.859117
0.76452	0.859117
0.76407	0.859117
0.76407	0.858671
0.76362	0.858671
0.76362	0.858226
0.76317	0.858226
0.762719	0.858226
0.762269	0.858226
0.762269	0.85778
0.762269	0.857334
0.762269	0.856888
0.761819	0.856888
0.761369	0.856888
0.761369	0.856442
0.761369	0.855996
0.760919	0.855996
0.760468	0.855996
0.760018	0.855996
0.760018	0.855551
0.759568	0.855551
0.759568	0.855105
0.759568	0.854659
0.759118	0.854659
0.758667	0.854659
0.758667	0.854213
0.758217	0.854213
0.758217	0.853767
0.757767	0.853767
0.757317	0.853767
0.756866	0.853767
0.756416	0.853767
0.755966	0.853767
0.755516	0.853767
0.755065	0.853767
0.754615	0.853767
0.754615	0.853321
0.754165	0.853321
0.754165	0.852876
0.753715	0.852876
0.753264	0.852876
0.752814	0.852876
0.752364	0.852876
0.752364	0.85243
0.752364	0.851984
0.752364	0.851538
0.752364	0.851092
0.752364	0.850646
0.752364	0.850201
0.751914	0.850201
0.751463	0.850201
0.751463	0.849755
0.751013	0.849755
0.751013	0.849309
0.750563	0.849309
0.750113	0.849309
0.749662	0.849309
0.749212	0.849309
0.748762	0.849309
0.748312	0.849309
0.747861	0.849309
0.747411	0.849309
0.746961	0.849309
0.746511	0.849309
0.74606	0.849309
0.74561	0.849309
0.74561	0.848863
0.74516	0.848863
0.74471	0.848863
0.744259	0.848863
0.743809	0.848863
0.743359	0.848863
0.742909	0.848863
0.742458	0.848863
0.742458	0.848417
0.742458	0.847971
0.742008	0.847971
0.741558	0.847971
0.741108	0.847971
0.741108	0.847526
0.741108	0.84708
0.740657	0.84708
0.740207	0.84708
0.739757	0.84708
0.739307	0.84708
0.739307	0.846634
0.738856	0.846634
0.738406	0.846634
0.738406	0.846188
0.737956	0.846188
0.737506	0.846188
0.737055	0.846188
0.737055	0.845742
0.736605	0.845742
0.736605	0.845296
0.736155	0.845296
0.736155	0.844851
0.735705	0.844851
0.735254	0.844851
0.735254	0.844405
0.734804	0.844405
0.734354	0.844405
0.733904	0.844405
0.733453	0.844405
0.733003	0.844405
0.732553	0.844405
0.732103	0.844405
0.731652	0.844405
0.731202	0.844405
0.730752	0.844405
0.730302	0.844405
0.729851	0.844405
0.729401	0.844405
0.728951	0.844405
0.728501	0.844405
0.72805	0.844405
0.7276	0.844405
0.72715	0.844405
0.72715	0.843959
0.7267	0.843959
0.7267	0.843513
0.7267	0.843067
0.726249	0.843067
0.725799	0.843067
0.725349	0.843067
0.724899	0.843067
0.724448	0.843067
0.723998	0.843067
0.723548	0.843067
0.723098	0.843067
0.722647	0.843067
0.722647	0.842621
0.722197	0.842621
0.722197	0.842176
0.721747	0.842176
0.721297	0.842176
0.720846	0.842176
0.720846	0.84173
0.720396	0.84173
0.720396	0.841284
0.720396	0.840838
0.720396	0.840392
0.719946	0.840392
0.719946	0.839947
0.719946	0.839501
0.719496	0.839501
0.719496	0.839055
0.719045	0.839055
0.718595	0.839055
0.718145	0.839055
0.718145	0.838609
0.717695	0.838609
0.717244	0.838609
0.717244	0.838163
0.717244	0.837717
0.716794	0.837717
0.716794	0.837272
0.716344	0.837272
0.716344	0.836826
0.716344	0.83638
0.715894	0.83638
0.715894	0.835934
0.715443	0.835934
0.715443	0.835488
0.714993	0.835488
0.714993	0.835042
0.714993	0.834597
0.714993	0.834151
0.714543	0.834151
0.714543	0.833705
0.714543	0.833259
0.714093	0.833259
0.713643	0.833259
0.713643	0.832813
0.713643	0.832367
0.713192	0.832367
0.713192	0.831922
0.712742	0.831922
0.712292	0.831922
0.712292	0.831476
0.711842	0.831476
0.711391	0.831476
0.710941	0.831476
0.710941	0.83103
0.710491	0.83103
0.710491	0.830584
0.710041	0.830584
0.710041	0.830138
0.70959	0.830138
0.70914	0.830138
0.70869	0.830138
0.70869	0.829692
0.70824	0.829692
0.70824	0.829247
0.70824	0.828801
0.707789	0.828801
0.707339	0.828801
0.707339	0.828355
0.707339	0.827909
0.707339	0.827463
0.707339	0.827017
0.707339	0.826572
0.706889	0.826572
0.706889	0.826126
0.706889	0.82568
0.706889	0.825234
0.706889	0.824788
0.706439	0.824788
0.706439	0.824342
0.706439	0.823897
0.706439	0.823451
0.706439	0.823005
0.706439	0.822559
0.705988	0.822559
0.705988	0.822113
0.705988	0.821667
0.705538	0.821667
0.705088	0.821667
0.704638	0.821667
0.704638	0.821222
0.704187	0.821222
0.704187	0.820776
0.704187	0.82033
0.704187	0.819884
0.703737	0.819884
0.703737	0.819438
0.703737	0.818992
0.703737	0.818547
0.703287	0.818547
0.703287	0.818101
0.703287	0.817655
0.702837	0.817655
0.702837	0.817209
0.702837	0.816763
0.702837	0.816317
0.702837	0.815872
0.702837	0.815426
0.702386	0.815426
0.701936	0.815426
0.701486	0.815426
0.701036	0.815426
0.700585	0.815426
0.700585	0.81498
0.700585	0.814534
0.700585	0.814088
0.700585	0.813642
0.700585	0.813197
0.700585	0.812751
0.700585	0.812305
0.700585	0.811859
0.700585	0.811413
0.700585	0.810967
0.700135	0.810967
0.699685	0.810967
0.699235	0.810967
0.699235	0.810522
0.699235	0.810076
0.699235	0.80963
0.699235	0.809184
0.698784	0.809184
0.698784	0.808738
0.698784	0.808292
0.698784	0.807847
0.698334	0.807847
0.697884	0.807847
0.697884	0.807401
0.697884	0.806955
0.697884	0.806509
0.697884	0.806063
0.697434	0.806063
0.697434	0.805617
0.697434	0.805172
0.697434	0.804726
0.696983	0.804726
0.696983	0.80428
0.696533	0.80428
0.696533	0.803834
0.696533	0.803388
0.696533	0.802942
0.696083	0.802942
0.695633	0.802942
0.695182	0.802942
0.695182	0.802497
0.695182	0.802051
0.695182	0.801605
0.694732	0.801605
0.694282	0.801605
0.693832	0.801605
0.693832	0.801159
0.693381	0.801159
0.693381	0.800713
0.692931	0.800713
0.692481	0.800713
0.692481	0.800267
0.692481	0.799822
0.692031	0.799822
0.692031	0.799376
0.692031	0.79893
0.69158	0.79893
0.69158	0.798484
0.69158	0.798038
0.69113	0.798038
0.69068	0.798038
0.69068	0.797593
0.69023	0.797593
0.69023	0.797147
0.689779	0.797147
0.689779	0.796701
0.689329	0.796701
0.689329	0.796255
0.688879	0.796255
0.688879	0.795809
0.688429	0.795809
0.687978	0.795809
0.687528	0.795809
0.687528	0.795363
0.687078	0.795363
0.687078	0.794918
0.686628	0.794918
0.686628	0.794472
0.686628	0.794026
0.686628	0.79358
0.686177	0.79358
0.686177	0.793134
0.685727	0.793134
0.685277	0.793134
0.684827	0.793134
0.684827	0.792688
0.684376	0.792688
0.683926	0.792688
0.683476	0.792688
0.683026	0.792688
0.683026	0.792243
0.683026	0.791797
0.682575	0.791797
0.682125	0.791797
0.682125	0.791351
0.682125	0.790905
0.681675	0.790905
0.681225	0.790905
0.680774	0.790905
0.680774	0.790459
0.680324	0.790459
0.679874	0.790459
0.679874	0.790013
0.679874	0.789568
0.679424	0.789568
0.679424	0.789122
0.679424	0.788676
0.679424	0.78823
0.678973	0.78823
0.678523	0.78823
0.678523	0.787784
0.678073	0.787784
0.678073	0.787338
0.678073	0.786893
0.677623	0.786893
0.677623	0.786447
0.677623	0.786001
0.677623	0.785555
0.677172	0.785555
0.677172	0.785109
0.676722	0.785109
0.676272	0.785109
0.675822	0.785109
0.675822	0.784663
0.675371	0.784663
0.674921	0.784663
0.674921	0.784218
0.674471	0.784218
0.674021	0.784218
0.67357	0.784218
0.67357	0.783772
0.67357	0.783326
0.67312	0.783326
0.67312	0.78288
0.67267	0.78288
0.67267	0.782434
0.67222	0.782434
0.671769	0.782434
0.671319	0.782434
0.671319	0.781988
0.671319	0.781543
0.670869	0.781543
0.670419	0.781543
0.669968	0.781543
0.669518	0.781543
0.669068	0.781543
0.668618	0.781543
0.668167	0.781543
0.667717	0.781543
0.667717	0.781097
0.667717	0.780651
0.667267	0.780651
0.667267	0.780205
0.666817	0.780205
0.666367	0.780205
0.665916	0.780205
0.665916	0.779759
0.665466	0.779759
0.665016	0.779759
0.664566	0.779759
0.664115	0.779759
0.663665	0.779759
0.663665	0.779313
0.663215	0.779313
0.662765	0.779313
0.662314	0.779313
0.662314	0.778868
0.661864	0.778868
0.661864	0.778422
0.661414	0.778422
0.660964	0.778422
0.660513	0.778422
0.660063	0.778422
0.659613	0.778422
0.659163	0.778422
0.658712	0.778422
0.658262	0.778422
0.657812	0.778422
0.657362	0.778422
0.656911	0.778422
0.656461	0.778422
0.656461	0.777976
0.656461	0.77753
0.656461	0.777084
0.656461	0.776638
0.656011	0.776638
0.655561	0.776638
0.65511	0.776638
0.65466	0.776638
0.65466	0.776193
0.65421	0.776193
0.65421	0.775747
0.65421	0.775301
0.65376	0.775301
0.65376	0.774855
0.653309	0.774855
0.652859	0.774855
0.652409	0.774855
0.652409	0.774409
0.651959	0.774409
0.651508	0.774409
0.651058	0.774409
0.651058	0.773963
0.650608	0.773963
0.650158	0.773963
0.649707	0.773963
0.649257	0.773963
0.648807	0.773963
0.648357	0.773963
0.647906	0.773963
0.647456	0.773963
0.647456	0.773518
0.647006	0.773518
0.646556	0.773518
0.646556	0.773072
0.646556	0.772626
0.646556	0.77218
0.646105	0.77218
0.646105	0.771734
0.645655	0.771734
0.645655	0.771288
0.645655	0.770843
0.645205	0.770843
0.644755	0.770843
0.644755	0.770397
0.644304	0.770397
0.643854	0.770397
0.643404	0.770397
0.643404	0.769951
0.642954	0.769951
0.642503	0.769951
0.642053	0.769951
0.641603	0.769951
0.641153	0.769951
0.640702	0.769951
0.640702	0.769505
0.640702	0.769059
0.640702	0.768613
0.640252	0.768613
0.639802	0.768613
0.639352	0.768613
0.639352	0.768168
0.638901	0.768168
0.638451	0.768168
0.638001	0.768168
0.637551	0.768168
0.637551	0.767722
0.6371	0.767722
0.63665	0.767722
0.6362	0.767722
0.6362	0.767276
0.63575	0.767276
0.635299	0.767276
0.634849	0.767276
0.634399	0.767276
0.633949	0.767276
0.633949	0.76683
0.633498	0.76683
0.633048	0.76683
0.632598	0.76683
0.632148	0.76683
0.631697	0.76683
0.631697	0.766384
0.631247	0.766384
0.630797	0.766384
0.630797	0.765938
0.630797	0.765493
0.630347	0.765493
0.630347	0.765047
0.630347	0.764601
0.629896	0.764601
0.629446	0.764601
0.629446	0.764155
0.628996	0.764155
0.628546	0.764155
0.628095	0.764155
0.628095	0.763709
0.628095	0.763263
0.628095	0.762818
0.627645	0.762818
0.627195	0.762818
0.626745	0.762818
0.626294	0.762818
0.625844	0.762818
0.625844	0.762372
0.625394	0.762372
0.624944	0.762372
0.624944	0.761926
0.624493	0.761926
0.624043	0.761926
0.623593	0.761926
0.623593	0.76148
0.623143	0.76148
0.622692	0.76148
0.622692	0.761034
0.622242	0.761034
0.621792	0.761034
0.621342	0.761034
0.620891	0.761034
0.620441	0.761034
0.620441	0.760588
0.620441	0.760143
0.619991	0.760143
0.619991	0.759697
0.619991	0.759251
0.619991	0.758805
0.619991	0.758359
0.619991	0.757914
0.619541	0.757914
0.619541	0.757468
0.619541	0.757022
0.61909	0.757022
0.61909	0.756576
0.61864	0.756576
0.61864	0.75613
0.61819	0.75613
0.61819	0.755684
0.61819	0.755239
0.61774	0.755239
0.61774	0.754793
0.61774	0.754347
0.61729	0.754347
0.61729	0.753901
0.616839	0.753901
0.616839	0.753455
0.616839	0.753009
0.616839	0.752564
0.616389	0.752564
0.615939	0.752564
0.615939	0.752118
0.615489	0.752118
0.615038	0.752118
0.615038	0.751672
0.615038	0.751226
0.615038	0.75078
0.614588	0.75078
0.614588	0.750334
0.614588	0.749889
0.614588	0.749443
0.614138	0.749443
0.613688	0.749443
0.613688	0.748997
0.613237	0.748997
0.613237	0.748551
0.612787	0.748551
0.612787	0.748105
0.612337	0.748105
0.611887	0.748105
0.611436	0.748105
0.610986	0.748105
0.610536	0.748105
0.610536	0.747659
0.610086	0.747659
0.609635	0.747659
0.609635	0.747214
0.609635	0.746768
0.609185	0.746768
0.608735	0.746768
0.608735	0.746322
0.608285	0.746322
0.608285	0.745876
0.607834	0.745876
0.607384	0.745876
0.606934	0.745876
0.606484	0.745876
0.606033	0.745876
0.605583	0.745876
0.605133	0.745876
0.605133	0.74543
0.605133	0.744984
0.604683	0.744984
0.604232	0.744984
0.603782	0.744984
0.603782	0.744539
0.603782	0.744093
0.603782	0.743647
0.603332	0.743647
0.602882	0.743647
0.602431	0.743647
0.602431	0.743201
0.602431	0.742755
0.601981	0.742755
0.601531	0.742755
0.601531	0.742309
0.601531	0.741864
0.601531	0.741418
0.601531	0.740972
0.601081	0.740972
0.601081	0.740526
0.601081	0.74008
0.601081	0.739634
0.601081	0.739189
0.60063	0.739189
0.60018	0.739189
0.60018	0.738743
0.60018	0.738297
0.60018	0.737851
0.59973	0.737851
0.59973	0.737405
0.59973	0.736959
0.59973	0.736514
0.59973	0.736068
0.59973	0.735622
0.59973	0.735176
0.59928	0.735176
0.59928	0.73473
0.59928	0.734284
0.598829	0.734284
0.598829	0.733839
0.598829	0.733393
0.598379	0.733393
0.598379	0.732947
0.597929	0.732947
0.597479	0.732947
0.597479	0.732501
0.597028	0.732501
0.596578	0.732501
0.596128	0.732501
0.595678	0.732501
0.595678	0.732055
0.595678	0.731609
0.595678	0.731164
0.595227	0.731164
0.595227	0.730718
0.594777	0.730718
0.594327	0.730718
0.594327	0.730272
0.594327	0.729826
0.594327	0.72938
0.593877	0.72938
0.593426	0.72938
0.593426	0.728934
0.592976	0.728934
0.592976	0.728489
0.592976	0.728043
0.592976	0.727597
0.592976	0.727151
0.592526	0.727151
0.592526	0.726705
0.592076	0.726705
0.592076	0.726259
0.591625	0.726259
0.591175	0.726259
0.590725	0.726259
0.590725	0.725814
0.590275	0.725814
0.589824	0.725814
0.589824	0.725368
0.589374	0.725368
0.589374	0.724922
0.589374	0.724476
0.589374	0.72403
0.588924	0.72403
0.588924	0.723584
0.588924	0.723139
0.588924	0.722693
0.588474	0.722693
0.588023	0.722693
0.588023	0.722247
0.588023	0.721801
0.587573	0.721801
0.587573	0.721355
0.587123	0.721355
0.587123	0.720909
0.587123	0.720464
0.587123	0.720018
0.586673	0.720018
0.586673	0.719572
0.586673	0.719126
0.586673	0.71868
0.586673	0.718235
0.586673	0.717789
0.586222	0.717789
0.586222	0.717343
0.585772	0.717343
0.585322	0.717343
0.584872	0.717343
0.584421	0.717343
0.584421	0.716897
0.583971	0.716897
0.583971	0.716451
0.583521	0.716451
0.583071	0.716451
0.58262	0.716451
0.58217	0.716451
0.58172	0.716451
0.58172	0.716005
0.58172	0.71556
0.58172	0.715114
0.58172	0.714668
0.58172	0.714222
0.58172	0.713776
0.58127	0.713776
0.58127	0.71333
0.580819	0.71333
0.580819	0.712885
0.580369	0.712885
0.579919	0.712885
0.579919	0.712439
0.579919	0.711993
0.579919	0.711547
0.579919	0.711101
0.579919	0.710655
0.579919	0.71021
0.579919	0.709764
0.579919	0.709318
0.579469	0.709318
0.579018	0.709318
0.579018	0.708872
0.579018	0.708426
0.579018	0.70798
0.579018	0.707535
0.578568	0.707535
0.578568	0.707089
0.578568	0.706643
0.578568	0.706197
0.578568	0.705751
0.578568	0.705305
0.578568	0.70486
0.578568	0.704414
0.578568	0.703968
0.578568	0.703522
0.578568	0.703076
0.578118	0.703076
0.578118	0.70263
0.577668	0.70263
0.577217	0.70263
0.577217	0.702185
0.576767	0.702185
0.576767	0.701739
0.576767	0.701293
0.576317	0.701293
0.576317	0.700847
0.576317	0.700401
0.575867	0.700401
0.575867	0.699955
0.575867	0.69951
0.575867	0.699064
0.575867	0.698618
0.575867	0.698172
0.575416	0.698172
0.575416	0.697726
0.574966	0.697726
0.574966	0.69728
0.574966	0.696835
0.574516	0.696835
0.574516	0.696389
0.574066	0.696389
0.574066	0.695943
0.573615	0.695943
0.573165	0.695943
0.573165	0.695497
0.573165	0.695051
0.573165	0.694605
0.573165	0.69416
0.573165	0.693714
0.572715	0.693714
0.572265	0.693714
0.572265	0.693268
0.572265	0.692822
0.572265	0.692376
0.572265	0.69193
0.572265	0.691485
0.571814	0.691485
0.571814	0.691039
0.571814	0.690593
0.571364	0.690593
0.571364	0.690147
0.571364	0.689701
0.571364	0.689255
0.571364	0.68881
0.570914	0.68881
0.570914	0.688364
0.570914	0.687918
0.570464	0.687918
0.570014	0.687918
0.569563	0.687918
0.569563	0.687472
0.569563	0.687026
0.569563	0.68658
0.569563	0.686135
0.569563	0.685689
0.569113	0.685689
0.569113	0.685243
0.569113	0.684797
0.568663	0.684797
0.568663	0.684351
0.568663	0.683905
0.568213	0.683905
0.567762	0.683905
0.567762	0.68346
0.567762	0.683014
0.567762	0.682568
0.567762	0.682122
0.567762	0.681676
0.567312	0.681676
0.566862	0.681676
0.566862	0.68123
0.566412	0.68123
0.566412	0.680785
0.566412	0.680339
0.566412	0.679893
0.565961	0.679893
0.565511	0.679893
0.565061	0.679893
0.565061	0.679447
0.565061	0.679001
0.565061	0.678556
0.565061	0.67811
0.564611	0.67811
0.564611	0.677664
0.56416	0.677664
0.56371	0.677664
0.56326	0.677664
0.56281	0.677664
0.562359	0.677664
0.562359	0.677218
0.562359	0.676772
0.562359	0.676326
0.561909	0.676326
0.561459	0.676326
0.561009	0.676326
0.560558	0.676326
0.560558	0.675881
0.560108	0.675881
0.560108	0.675435
0.560108	0.674989
0.559658	0.674989
0.559208	0.674989
0.558757	0.674989
0.558307	0.674989
0.557857	0.674989
0.557857	0.674543
0.557857	0.674097
0.557857	0.673651
0.557857	0.673206
0.557857	0.67276
0.557407	0.67276
0.557407	0.672314
0.556956	0.672314
0.556956	0.671868
0.556506	0.671868
0.556506	0.671422
0.556506	0.670976
0.556506	0.670531
0.556506	0.670085
0.556056	0.670085
0.555606	0.670085
0.555606	0.669639
0.555606	0.669193
0.555606	0.668747
0.555606	0.668301
0.555155	0.668301
0.554705	0.668301
0.554705	0.667856
0.554255	0.667856
0.553805	0.667856
0.553354	0.667856
0.552904	0.667856
0.552454	0.667856
0.552454	0.66741
0.552454	0.666964
0.552454	0.666518
0.552004	0.666518
0.552004	0.666072
0.552004	0.665626
0.552004	0.665181
0.552004	0.664735
0.552004	0.664289
0.552004	0.663843
0.552004	0.663397
0.552004	0.662951
0.552004	0.662506
0.552004	0.66206
0.551553	0.66206
0.551553	0.661614
0.551553	0.661168
0.551103	0.661168
0.550653	0.661168
0.550653	0.660722
0.550653	0.660276
0.550653	0.659831
0.550203	0.659831
0.549752	0.659831
0.549302	0.659831
0.549302	0.659385
0.548852	0.659385
0.548852	0.658939
0.548852	0.658493
0.548852	0.658047
0.548402	0.658047
0.547951	0.658047
0.547501	0.658047
0.547501	0.657601
0.547501	0.657156
0.547051	0.657156
0.547051	0.65671
0.546601	0.65671
0.546601	0.656264
0.54615	0.656264
0.54615	0.655818
0.5457	0.655818
0.5457	0.655372
0.54525	0.655372
0.54525	0.654926
0.5448	0.654926
0.5448	0.654481
0.544349	0.654481
0.543899	0.654481
0.543899	0.654035
0.543899	0.653589
0.543899	0.653143
0.543449	0.653143
0.542999	0.653143
0.542999	0.652697
0.542548	0.652697
0.542548	0.652251
0.542548	0.651806
0.542098	0.651806
0.541648	0.651806
0.541198	0.651806
0.541198	0.65136
0.541198	0.650914
0.541198	0.650468
0.541198	0.650022
0.541198	0.649576
0.540747	0.649576
0.540747	0.649131
0.540297	0.649131
0.539847	0.649131
0.539847	0.648685
0.539847	0.648239
0.539397	0.648239
0.538946	0.648239
0.538946	0.647793
0.538496	0.647793
0.538046	0.647793
0.537596	0.647793
0.537145	0.647793
0.536695	0.647793
0.536695	0.647347
0.536695	0.646901
0.536695	0.646456
0.536245	0.646456
0.535795	0.646456
0.535795	0.64601
0.535795	0.645564
0.535344	0.645564
0.535344	0.645118
0.534894	0.645118
0.534894	0.644672
0.534894	0.644226
0.534894	0.643781
0.534444	0.643781
0.533994	0.643781
0.533543	0.643781
0.533543	0.643335
0.533543	0.642889
0.533093	0.642889
0.532643	0.642889
0.532193	0.642889
0.531742	0.642889
0.531742	0.642443
0.531292	0.642443
0.531292	0.641997
0.531292	0.641551
0.530842	0.641551
0.530392	0.641551
0.529941	0.641551
0.529491	0.641551
0.529491	0.641106
0.529041	0.641106
0.529041	0.64066
0.528591	0.64066
0.52814	0.64066
0.52769	0.64066
0.52769	0.640214
0.52724	0.640214
0.52679	0.640214
0.526339	0.640214
0.526339	0.639768
0.525889	0.639768
0.525889	0.639322
0.525889	0.638877
0.525439	0.638877
0.524989	0.638877
0.524538	0.638877
0.524538	0.638431
0.524088	0.638431
0.523638	0.638431
0.523188	0.638431
0.522738	0.638431
0.522738	0.637985
0.522738	0.637539
0.522738	0.637093
0.522738	0.636647
0.522738	0.636202
0.522287	0.636202
0.521837	0.636202
0.521837	0.635756
0.521387	0.635756
0.521387	0.63531
0.521387	0.634864
0.520937	0.634864
0.520486	0.634864
0.520036	0.634864
0.520036	0.634418
0.520036	0.633972
0.519586	0.633972
0.519136	0.633972
0.518685	0.633972
0.518235	0.633972
0.517785	0.633972
0.517335	0.633972
0.517335	0.633527
0.517335	0.633081
0.516884	0.633081
0.516884	0.632635
0.516434	0.632635
0.515984	0.632635
0.515534	0.632635
0.515534	0.632189
0.515083	0.632189
0.515083	0.631743
0.514633	0.631743
0.514183	0.631743
0.513733	0.631743
0.513282	0.631743
0.512832	0.631743
0.512382	0.631743
0.511932	0.631743
0.511481	0.631743
0.511481	0.631297
0.511481	0.630852
0.511031	0.630852
0.510581	0.630852
0.510131	0.630852
0.50968	0.630852
0.50923	0.630852
0.50923	0.630406
0.50923	0.62996
0.50878	0.62996
0.50878	0.629514
0.50833	0.629514
0.507879	0.629514
0.507879	0.629068
0.507879	0.628622
0.507429	0.628622
0.506979	0.628622
0.506979	0.628177
0.506979	0.627731
0.506979	0.627285
0.506979	0.626839
0.506529	0.626839
0.506078	0.626839
0.506078	0.626393
0.505628	0.626393
0.505628	0.625947
0.505178	0.625947
0.505178	0.625502
0.504728	0.625502
0.504277	0.625502
0.503827	0.625502
0.503377	0.625502
0.503377	0.625056
0.502927	0.625056
0.502476	0.625056
0.502026	0.625056
0.502026	0.62461
0.501576	0.62461
0.501126	0.62461
0.500675	0.62461
0.500675	0.624164
0.500225	0.624164
0.499775	0.624164
0.499775	0.623718
0.499775	0.623272
0.499325	0.623272
0.498874	0.623272
0.498424	0.623272
0.498424	0.622827
0.498424	0.622381
0.498424	0.621935
0.497974	0.621935
0.497524	0.621935
0.497073	0.621935
0.496623	0.621935
0.496623	0.621489
0.496173	0.621489
0.495723	0.621489
0.495272	0.621489
0.494822	0.621489
0.494372	0.621489
0.493922	0.621489
0.493922	0.621043
0.493471	0.621043
0.493471	0.620597
0.493021	0.620597
0.493021	0.620152
0.492571	0.620152
0.492571	0.619706
0.492571	0.61926
0.492571	0.618814
0.492121	0.618814
0.492121	0.618368
0.49167	0.618368
0.49122	0.618368
0.49077	0.618368
0.49032	0.618368
0.489869	0.618368
0.489419	0.618368
0.488969	0.618368
0.488519	0.618368
0.488519	0.617922
0.488068	0.617922
0.487618	0.617922
0.487618	0.617477
0.487168	0.617477
0.486718	0.617477
0.486267	0.617477
[truncated: 2,465 more rows]

[truncated: 2 more sheets: Log_HID1, Log_HID]
